# Supplementary material for: Multiomic profiling reveals timing of menopause predicts prefrontal cortex aging and cognitive function
Source: Aging Cell. 2024 Nov 5;24(2):e14395. doi: 10.1111/acel.14395 (PMC11822667; doi:10.1111/acel.14395)
Supplement: Supplementary file 2 — Appendix S2. [file ACEL-24-e14395-s002.xlsx]

## Sheet: Leading Edges Natural Cog
BA10_cog_neg	BA10_cog_pos	BA44_cog_neg	BA44_cog_pos
NRSN1	ERBIN	ZNF215	ERBIN
ANKRD42	MYOM1	SRPRB	SUFU
SPHKAP	OLFML2A	SCG2	MYO6
VGF	SUFU	CLVS1	CGNL1
ABRACL	CGNL1	ANKRD42	GFAP
GAP43	GFAP	HSP90AB1	RBMS3-AS2
SUSD4	TNS3	YARS1	ITPRID2
HAS1	FCHSD2	RNFT2	SLC26A5
CLTA	EEF1A1P33	PLPPR5	PACRG-AS3
KCNN2	PHEX	TAF4B	UBIAD1
SPTSSB	ITPRID2	SPHKAP	CFAP45
CRMA	SLC26A5	VDAC1	ZHX3
NEK2	GMPR	VGF	KIF13A
CCSER1	PACRG-AS3	SSB	TSPAN11
CRH	ZHX3	CCT8	PTPN21
RASGRF1	KIF13A	ABRACL	CD109
CPNE9	TSPAN11	GAP43	STARD9
SST	PTPN21	LDHA	GSN-AS1
SPIN2B	CD109	HUNK	NAGLU
SMS	COBL	KCNN2	TTC31
ATP5MC1	ACADL	ATG5	PLXNB1
UQCRH	ANTXR1	NEK2	LCAT
SYNGR1	CDH1	LINC01331	ACADL
SLC22A17	CPS1	IL1RL2	ANTXR1
SYP	FAT4	CCT6A	RIN2
C16orf87	ADCYAP1R1	ARL4C	ATAD2B
FMN1	PARD3B	ATP6V1G2	DLEC1
SVOP	NFIA	PGK1	ADCYAP1R1
RALB	PLCE1	SMS	PARD3B
PPP1R7	TBL1X	EPHA5	RNF213
WSB2	CCDC190	UQCRH	C10orf105
PSMG3	RGS22	DNAJB9	AQP4-AS1
PCP4	FOXO1	MAPK8	AGO4
OLFM1	RHOJ	RAN	NFIA
TPI1	DENND11	GARS1	PLCE1
RGS4	SOX9-AS1	SYP	USP53
DCTN3	PDLIM5	RANBP6	C2orf92
NRXN3	PHYHD1	ADAMTSL1	CCDC190
NCBP2AS2	EFCAB14	SGTB	RLIMP1
BRSK1	CTDSP2	ZPR1	ECE2
CHP1	VAC14-AS1	SOD1	RAPGEF3
SCFD2	TEX9	CNIH3	PHYKPL
CGREF1	TEAD2	FAM32A	SOX9-AS1
RNF113A	STON2	KCNV1	LSR
HYOU1	LINC02200	SVOP	POU2F1
CABP1-DT	CAVIN1	HOMER1	PHYHD1
FAM241B	RN7SL689P	WSB2	LINC00472
TOMM40	DSP	BTBD10	NBEAL2
RPH3A	PIGR	CNRIP1	CTDSP2
NOC2L	PCARE	LCLAT1	VAC14-AS1
BMERB1	AHNAK	PSMG3	ENTPD2
SFXN1	ITPKB	CAP2	ZBED6
SH3KBP1	TBC1D2B	TIPRL	GOLGA2P5
IMP4	SLCO3A1	KBTBD8	USP40
LINC02458	SYNC	ZC3H15	PLEC
ZDHHC23	PAN3	CS	CAVIN1
NOX4	C1orf87	SIPA1L2	TBX2-AS1
DDRGK1	BMF	OLFM1	MAN2A1
PORCN	FAM114A1	TPI1	PDE5A
SPRED3	ITGB5	CA10	AHNAK
HARS1	FOXD2	RGS4	ITPKB
CIDECP1	CRNDE	TMEM126B	TBC1D2B
BNIP3	PSD4	CFAP36	ITPKB-AS1
AP2M1	KIF5B	NDEL1	SLCO3A1
CALM3	COLEC12	CHGB	SYNC
RNF34	MXI1	JPT1	TCF4-AS1
IQGAP3	TET2	DSG3	C1orf87
CALY	NUP160	PLEKHB2	MTMR9LP
C3orf80	POLDIP3	ATP6V1B2	PDE4DIPP6
CABP1	KANK2	ATP5MJ	LCN12
ZMAT2	ZNF846	TFIP11-DT	TSPO2
PPP5C	LINC01138	CHP1	RYR3
NEUROD6	PSD2	PSMD8	SPTBN1-AS2
ADRA1D	TLN1	PPME1	ITGB5
TUBG1	LINC00856	CYP26B1	ZIC4
CDKN2D	LINC00595	CGREF1	SLC34A3
LINC02440	SP1	HYOU1	MOV10
PKM	ZFHX3	CHN1	C4A
CFL1	FYCO1	TERF2IP	TTLL9
BCAP31	VWA3B	TOMM40	RIMKLBP1
FAM163B	RPL7AP30	NKIRAS1	QRSL1P3
ATP5PF	ADAMTS12	RPH3A	TET2
NDRG4	CHST6	NOC2L	CRB2
RUVBL2	SIX2	BMERB1	NUP160
PPP2R5B	MAML2	PLCB1	SLC12A4
DNAJC7	PGR	EIF4A2	KANK2
SARS1	SFT2D2	IMP4	SLC22A5
COL26A1	COL1A2	LINC02458	LINC00856
KALRN	KCNN3	CD200	LINC00595
NDUFB2	ITGB8	SARAF	VWA3B
MRPS21	ABLIM1	NARS1	CHST6
CPLX1	NHSL1	PORCN	MAML2
OTOGL	SORBS1	HENMT1	TBC1D22A-AS1
BOLA3	FANCE	PFN2	GTF2I-AS1
GABRD	ABCC3	HARS1	RPS10P7
SUPT3H	MARCHF8	SLC35B1	PPP4R1L
FAM50B	ITPKB-IT1	MRPS12	EIF2S2P6
MAS1	ZNF704	CIDECP1	LINC02393
FREM3	ERMAP	ABCF2	NHSL1
NRN1	WBP1L	BNIP3	SNORD74B
PNKD	STAG1	AP2M1	ABCA6
GFRA2	CFAP54	RXFP1	CFLAR
DIRAS1	PTPN13	NLK	PRNCR1
RANBP1	TTC23	ATP5MK	PI16
MGST3	DPYSL3	DPP6	PLXNB2
NDUFA3	SASH1	RNF34	TVP23C
RNF187	ADGRA3	IQGAP3	NFATC4
CHMP4B	TTC28	CALY	SLC35E1P1
FNDC4	TPTEP1	C3orf80	WWC3
PIWIL4-AS1	WDFY2	DGKI	ITPKB-IT1
OCA2	CARD8	ZMAT2	C2orf68
ATP5PD	ZXDC	PPP5C	ZBTB20-AS1
CIAPIN1	PLCE1-AS2	NLGN4X	ZNF704
RUNDC3A	LINC01088	NEUROD6	RIBC1
HAGH	ANKFY1	DYNLT3	CIC
CLEC2L	PELI2	HTR5A	CFAP54
SLC8A3	FAM111A	PRKCE	RAPGEF6
BEX4	CAPS	CDKN2D	TTC23
SIRT5	TEAD1	PKM	FUT4
ALDH1A3	FANCB	SLC6A17	SASH1
C1QTNF4	SMAD4	ATP6V0A1	RN7SKP230
THOC7	PRKD3	BCAP31	SLC16A4
NTMT1	MRAS	CLEC4G	PCA3
CCKBR	MTSS1	FAM163B	TTC28
STX1A	SAMD4A	MRPS35	WDFY2
RABEPK	FOXC2	AP2S1	CARD8
PFDN6	RASSF8-AS1	TAFA1	ZXDC
PCSK1	ARHGEF40	DNAJC7	SIX5
EBNA1BP2	TGFBR3	SARS1	LINC01088
HGS	GAREM2	TRMT10C	ZSCAN2
COL24A1	LCTL	NAPA	THOC2
COPS7A	SLC6A9	ARF1	ZNF621
LINC01202	KAT6A	GPATCH11	ANKFY1
DNAJA3	DTNA	AP3S1	FAM111A
NUDT14	SWAP70	ATP6V1E1	SYDE1
OCIAD2	ZBED3-AS1	NCALD	CAPS
NGEF	RPS6KA1	GNL3	LINC00707
MDH2	KCNMB3	PAK1	IKBKB
PSMB2	EFHC2	RPL7L1	ELN
SPAG7	ELK4	ARPC5L	IQCH-AS1
BEND5	SCGN	INPP5F	CXCR6
BEX3	ADAMTSL3	COL26A1	ARHGAP17
RDH12	NWD1	EAF1	SYT9-AS1
TNNT1	SRGAP1	KALRN	TSBP1
PIN1	ASXL1	KLHL12	SMAD4
PDZD11	CBLB	GNG3	CDRT4
LINC02433	ZBTB5	SUSD1	CRACR2B
ERC2	ARHGAP11A	ENSA	FIRRM
TRAPPC6B	EDA	OTOGL	MIR99AHG
ENTPD6	VANGL1	GLT1D1	ARHGEF40
CPLX2	SALL2	SMIM12	NHLRC2
MED10	DZIP1L	PCMT1	TGFBR3
LRPAP1	XKRX	GABARAPL1	LAMA4
CBX4	HMBOX1	CALM2	ZFAND4
CUTA	A2ML1	PRPF19	ANKRD20A11P
FOXRED1	SLC6A12	ATP6V1F	ZBED3-AS1
YJEFN3	ZBTB37	KAT7	RDH5
SYT5	SOX5	HIVEP2	TEP1
PPEF1	ZNF81	MED8	ZIC3
SPON2	MSRB3	SMAP2	STK38
PRKG2	MMP2	MAS1	KCNMB3
KCNB2	WFDC21P	FREM3	KHNYN
SLC30A3	ABCA9-AS1	OSCP1	SFXN2
OGDHL	IKZF4	RFPL1S	ADAMTSL3
LINC00507	ABHD15	GHITM	NWD1
EXOSC5	CLDN18	NRN1	ASXL1
PTPN5	FZD7	TMEM242	CBLB
ZNF169	MITF	MRPL58	CFAP107
LINC02217	TBX18	LYRM4	C12orf71BP
FARSA	ARMC3	GFRA2	IRF1-AS1
GLYR1	ENAH	MEAF6	NEK9
HPCA	NEDD4	DIRAS1	SYNE2
ANKRD18DP	LPIN1	NDUFC1	APLNR
TRAPPC4	SLC9C2	MGST3	RPS3AP27
KCNF1	TAB2	ATXN7L3B	NAV2
NUP50-DT	TGFB1	EMC3	MND1P1
PMM1	LINC01094	DSN1	DZIP1L
SPRYD3	ARHGEF26-AS1	TXN	HMBOX1
CDC37	MLANA	FARSB	PPP1R13L
PAFAH1B2P2	AGTR1	RNF187	MBTD1
NDUFB10	MED13L	CLPTM1	A2ML1
HRAS	KLF3	MRPL3	SLC6A12
PODXL2	N4BP2	ATP5MF	ZBTB37
PFKM	SLC25A30	FNDC4	ZNF81
NR2C2AP	ITPRIPL2	VDAC2	CFLAR-AS1
LINC02296	VSTM4	UQCC1	LINC02957
MYL6B	VAT1	PIWIL4-AS1	RAD51B
MRPL30	ANKRD45	PSME3	MMP2
GRIPAP1	CFAP47	OCA2	IKZF4
HTR3B	SLC7A2	LIN7A	HERC2P3
SLC4A1AP	MTARC1	CIAPIN1	CLDN18
STMN3	KIAA1958	CDK7	FZD7
RASL11B	MS4A7	SLC25A3	TBX18
FBXW7	MAP4K5	DYNC1LI1	ARMC3
LIN7B	SSC5D	OTUB1	ZFYVE26
LRRC20	PPP1R1A	LNX1	BPTF
GALR1	PAXIP1-AS2	SLC8A3	COL4A6
NABP2	C4B	RNMT	SLC9C2
PET117	RANBP3L	ACP1	LINC01094
EIF5A	KDM1B	BEX4	PHETA1
GALE	LINC00310	ENPP5	DLG2-AS2
N4BP3	MAP3K20	THOC7	ATF7
TSPYL2	ITGA10	DLGAP1	PSTPIP1
LINC01007	AK4	THYN1	N4BP2
EFR3B	LINC00499	KCNQ3	CASC19
CHCHD6	WWTR1	IARS1	PMM2P2
ANKRD24	LMNTD1	CCKBR	VAT1
SH2D5	UNC5C	NRCAM	SLC25A29
MIR7-3HG	MAP3K19	SRPK2	SYCP2
PRDX5	CLEC2D	TLN2	CFAP47
RAB35	COL27A1	STX1A	ABI3BP
SELE	ZCCHC14	RGS7	TRMT61A-DT
NFS1	CSRP1-AS1	PCSK1	KIAA1958
MRFAP1	NOTCH2	IDH3B	MAP4K5
MLIP	RFX2	AKAP6	SSC5D
KLHL35	KCNJ10	GPRASP2	TJP2
NPM3	GDF11	EBNA1BP2	PAXIP1-AS2
SELENOW	CPVL-AS2	COX6C	C4B
CCDC115	MS4A14	ACSL3	LINC00310
VXN	CDK2AP1	COPS7A	CADM2-AS1
MRPL37	PALLD	TMEM163	ITGA10
SMIM10L2B	ARHGAP42	FUNDC1	SCAMP2
DDX25	ZFP36L1	BMPER	PRPF38B
HSPB3	S100PBP	LINC01202	LINC00499
RIMS1	STXBP4	ATP6V0D1	SLC15A3
CIART	HEATR5A	UQCR10	IL15
SNCG	C6orf118	FAM81A	LMNTD1
NSUN5	BMP5	PDHX	ANKFN1
DHRS7B	PLCE1-AS1	ITFG1	MAP3K19
SLC25A5	TXNDC11	CSNK2A1	CLEC2D
TRO	PTCHD1	FBXL2	ARAP1
SURF2	YAP1	CDC37L1	SPACA6
WDR18	TNFSF8	MDH1	SLC37A2
HAR1A	HIPK1	ZNHIT3	COL27A1
	PPP2R1B	CDC5L	CNTLN
	EPC1	OPA1	RAB30-DT
	FAM120C	EIF4E2	C1QTNF7-AS1
	TFAP2C	TOMM22	RGL2
	PDYN-AS1	RNF10	RFX2
	CEP78	PSMB3	MLLT10
	LINC00298	ATP5F1B	RIMKLBP2
	RPL9P2	NELL2	CPVL-AS2
	RHOQ	BEND5	ARL6IP6
	SMO	GAPDH	MS4A14
	ITPRIPL1	BEX3	LARP4P
	PRLR	C12orf4	L3MBTL4-AS1
	LONRF3	PTPRR	PCOLCE
	E2F4P1	C2orf80	CYP51A1P3
	GABRQ	LY86-AS1	S100PBP
	ASXL2	PIN1	LOXL3
	ZNF592	NPTX2	HEATR5A
	LINC02251	RPUSD4	LTBP3
	N4BP1	PRDX2	C6orf118
	RBL1	PDZD11	ASB9P1
	ZNF69	ARL6IP1	MIR3936HG
	SLC26A2	ERC2	TRAF3IP2-AS1
	DDIT4L	TRAPPC6B	LINC01153
	CLIC6	ENTPD6	IQGAP1
		NRXN1	RN7SL812P
		PSMA5	N4BP2L2-IT2
		CPLX2	PPP2R1B
		CRMP1	EPC1
		TMEM132D	PRSS48
		NAP1L5	YWHAQP6
		FOXRED1	LCORL
		SYT5	USP34-DT
		COX6B1	PHF11
		PPEF1	ARPC1B
		ARFIP2	LINC01322
		SPON2	PBOV1
		PRKG2	TRPV3
		SELENOH	CEP78
		KCNB2	LINC00298
		SLC30A3
		LINC00507
		GCNT4
		FARSA
		BTF3L4
		CHST10
		GDAP1
		TCEAL2
		PJA2
		KCNF1
		EARS2
		BEX2
		AKT3
		MYADML2
		PAFAH1B2P2
		COPG1
		EAPP
		AAGAB
		ROBO2
		UTP4
		DHDH
		PFKM
		MYL6B
		OLFM4
		MRPL30
		GRIPAP1
		PLCL2
		HTR3B
		DCAF4
		SLC4A1AP
		POLR3C
		TSPAN7
		FBXW7
		PSMC1
		LRRC20
		ZNF622
		GALR1
		UQCRC2
		COPS4
		DRG1
		LEISA1
		NHP2
		NME1
		TSPYL2
		LINC01007
		EFR3B
		BABAM2
		SELE
		DNAJC19
		NFS1
		COA3
		LINC00390
		CDIPT
		GAS7
		ATP5IF1
		ATP5PO
		MLIP
		ATXN1
		TMEM63B
		MRPS27
		PPP1R14C
		LNP1
		NPM3
		MRPS23
		TIMM8B
		STAT4
		GFM2
		IMMT
		NMU
		HSPB3
		IFITM10
		RIMS1
		HOPX
		CCND2
		EIF2B3
		DHRS7B
		TMEM179
		GPRASP1
		SURF2
		STRAP
		SLC20A1
		EXOSC7
		SNRPN
		ACTR1A

## Sheet: Leading Edges Surgical Cog
BA10_cog_neg	BA10_cog_pos	BA44_cog_neg	BA44_cog_pos
HRAS	SCARA5	PSME3	LCORL
NAT9	ANGPT1	SELE	ANGPT1
CCDC137	FAM20A	ADAMTSL1	FIRRM
KCTD17	RAVER2	EPS15	NAV2
R3HCC1	DSP	CCND2	PHC1
MAPK11	TAB2	PRKG2	C4A
TNFRSF18	PGR	COPS4	NPNT
ATP5ME	NPNT	PDHX	SYCP2
PCYT2	SORBS1	NRCAM	LINC01094
BORCS8	LINC01094	POLR3C	ATP10D
GUK1	ATP10D	DUSP4	ASXL2
TWF2	KDM1B	IARS1	TSPO2
NDUFA11	ASXL2	TCP11L1	LINC00298
NAT14	LINC00298	RAN	CD109
NUDT14	CD109	ZNF597	ECM2
ABHD11	ECM2	HMG20A	ANTXR1
HAR1A	GLP1R	DYNC1LI1	LAMA4
MRPL41	WFDC21P	ZDHHC4	PRKG1
RBM42	ANTXR1	RRAGB	RNU6-638P
HBA1	LRRN1	NNT	MAF
ARHGDIG	ARHGAP42	TMEM126B	RNF213
PODXL2	PHEX	SF3A3	LTBP2
ROGDI	MAF	TFIP11-DT	COL4A6
MZT2B	LTBP2	CSNK2A1	MIR99AHG
TMEM141	NR2C2	OPA1	ITGA10
LAMTOR4	ITGA10	PFKM	SPTBN1-AS2
RN7SL3	MEGF9	AKT3	C1orf87
SURF2	C1orf87	PIWIL4-AS1	CCDC190
AURKAIP1	CCDC190	DNAJB9	TUT4
NABP2	RGS22	GFM1	DNALI1
HAGHL	LINC02432	PSMA5	TTC36-AS1
MRTO4	DNALI1	UQCRC2	SLC22A5
PEX16	BCL9	VDAC2	LPAR4
UBE2M	LPAR4	AFG3L2	RAB29
ASPHD1	TEAD1	PPP2R5C	SERPINI2
IFT43	RAB29	SUSD1	NUP160
EMSY-DT	HIPK1	KBTBD8	SLC15A3
LIN7B	SERPINI2	ZRANB3	GPC4
NDUFB9	PIRT	ACP1	PAXBP1
METTL26	NUP160	KAT7	C4B
ARPC4	GPC4	HIVEP2	ANKFY1
CA11	C4B	SARAF	RFX7
KLHL35	NEDD4	ACSL3	WWC2
CCDC106	PTAFR	SLC20A1	SLC9C2
MZT2A	PLCE1-AS1	PPP5C	ZFYVE26
CIDECP1	ANKFY1	PGK1	LAMC1-AS1
TOMM40	SPTLC3	ZPR1	FAM111A
RUNDC3A	LEPR	AMN1	CFAP47
TIMM13	SLC9C2	ALDH1A1	SRSF4
YDJC	MED13	GALR1	ASXL1
COX4I1	NOTCH2	GAPDH	AHNAK
LIMD2	DTNA	BTF3L4	APLNR
CCER2	PTPN13	GFM2	TET2
NUP50-DT	EFHC2	IMMT	NADK2-AS1
MED10	STAG1	DUSP6	PARD3B
DDX49	FAM111A	HYOU1	LINC01422
TECPR1	CFAP47	KLHL12	PDE4DIPP2
LSM4	SOX5	OTOGL	SLC12A4
BCAP31	SOS1	MLIP	GFAP
ALDH1A3	CT45A10	RPS6KC1	INO80D
CPNE7	CBX5	CHP1	PDE5A
COX5B	ASXL1	SIPA1L2	MAP4K5
MYL6B	AHNAK	ETV1	TJP2
ZNF428	TET2	OLFM4	ARAP1-AS2
NAA10	PARD3B	FRMPD2B	MAML2
STK25	FAM120C	NMU	ARGLU1
STMN3	PDE4DIPP2	ATP5F1B	ACADL
C12orf57	GFAP	HOPX	PLCE1
MT3	ERMAP	ADCYAP1	MYO5C
MEIS3	CBL	HUNK	TAGAP
C7orf50	MSRB3	LCLAT1	ITPRID2
HSPBP1	COLEC12	KCNN2	PTPN21
ZFYVE27	CLIC6	TASP1	WDR49
MRPL28	OGN	RANBP6	ZFAND4
BRSK1	PRKD3	STRAP	LMNTD1
CDKN2D	ADRA1A	GPRASP1	NEK9
PSMD4	DDR2	RAPGEF4	LINC01355
EXOSC5	ARID1B	NRXN1	IGFBP5
MAP1LC3A	SALL2	PJA2	GMNC
CPNE9	LINC02200	ADGRB3	SYNC
CABP1	MAP4K5	PSMD7	SYNE2
ETFB	KLF3	ARMH4	AEBP1
SMIM32	ELK4	ANKRD42	HEATR5A
THOP1	MAML2	CDC37L1	USP53
SNHG32	ACADL	CHCHD7	LINC01338
CCS	PLCE1	CCL4L2	TGFBR3
HSD11B1L	STX2	MAK16	PCDHGA11
MED19	RANBP3L	MRPL3	PON1
RBMX2	CCN4	NDUFA5	CFAP107
NSUN5	ITPRID2	NPTX2	TRRAP
ATP12A	LCTL	LINC01962	RIN2
WDR18	LPIN2	LNX1	GOLGA2P5
EID2B	SLC26A2	NARS1	CBLB
EDF1	PTPN21	MRPS35	KIF13A
STX1A	RASSF8	TTC19	USP32P1
TFPT	WDR49	NDUFS4	TBC1D2B
MRPS21	LMNTD1	DYNLT3	CFAP54
MICOS13	ARHGEF26-AS1	ATXN1	RYR3
PFDN6	HPSE	ATP5F1A	IQCH-AS1
NOC2L	CIPC	EARS2	FZD7
TMEM223	FOXO1	ZMAT2	NANOGP4
DRAP1	IGFBP5	WSB2	SLC26A5
REX1BD	GMNC	BCL2L2	SLC35E1P1
NDUFA3	SYNC	CLVS1	DLEC1
TMEM9	DSTNP1	GRM8	CCPG1
HES4	ADGRA3	NALCN	S100PBP
TAF11	AEBP1	GTPBP4	WDFY2
TMEM160	TMEM30B	AAGAB	RASSF9
CPLX2	PDGFD	RNF34	ENTPD2
DNPH1	ABLIM1	CCDC113	ADCYAP1R1
TRIM54	HEATR5A	CCT6A	TSPAN11
TMEM38A	SLC26A7	NAPA	INVS
CALY	LINC01338	ATG5	HVCN1
CBX4	TGFBR3	FUNDC1	PPIAP41
SYT5	PTCHD1	TMEM242	SLC25A29
PPP2R5B	SOAT1	LDHA	N4BP2L2-IT2
PTK2B	ZBTB40	PAFAH1B2P2	TRPV3
KREMEN2	TRRAP	SCG3	ZBED6
PSMB2	ANKRD45	SOWAHB	COL21A1
SHISA4	ZCCHC14	ITFG1	PCDHB7
PTGES2	YAP1	DLGAP1	SAMD11
CDC37	EFCAB14	PCMT1	TRMT13
HAGH	AGTR1	GNL3	NHLRC2
NDUFS5	VSTM4	NKIRAS1	TRDMT1
CABP1-DT	MSL2	GHITM	VWA3B
PCNX2	ITGB8	CXCL8	LOXL3
PSMG3	CBLB	LINC00507	NIN
SNCG	DPYSL3	PSMC1	HERC2P3
EIF3K	ITPRIPL2		RPL7AP48
ALOX15P1	KIF13A		NWD1
TCF25	PIGR		TBX18
MRPS26	TBC1D2B		PPP2R1B
COL26A1	CFAP54		TTC17
TSR2	GSPT1		PHF11
CFL1	FZD7		C10orf105
NT5C	TEAD2		RTTN
RUVBL2	NCOA1		CGNL1
HR	ANO6		COL8A2
HAS1	PROKR1		ERBIN
ARFGAP2	SIX2		CLEC2D
BAIAP2L2	LINC02344		ABI3BP
NMRAL1	PTGDR		CLDN18
NDUFA1	SLC26A5		ANTXR2
TMUB2	AFAP1L1		SASH1
SLC25A11	TM9SF5P		SLC47A2
DUS2	BMP5		SLC6A12
GALE	SLC25A30		SLC16A4
NDUFB8	LAMC1		ATAD2B
TMEM208	MOB1B		LINC00499
CUTA	ZBTB26		ZNF350-AS1
LINC02440	EGFL6		PLEKHA7
DDX41	WWTR1		SPAG1
PRTN3	S100PBP		HYDIN
UBXN6	WDFY2		ZIC3
CLEC2L	RASSF9		CUBN
ANKRD24	GTF2I		CAPN2
HBG2	KCNN3		TEP1
COX7A1	CARD6		PAX6
RAB37	SWAP70		NHSL1
KDM7A-DT	PALLD		BNC2
CPLX1	ADCYAP1R1		AQP4-AS1
ZCCHC17	TSPAN11		EPC1
HPCA	SAMD4A		IQGAP1
CLTA	PDE4DIP		ADAMTSL3
PMM1	CPQ		RNF14P3
PNKD	SRGAP1		FUT4
PMVK	LONRF3		KHNYN
ADAM11	VANGL1		EFCAB13
CSTPP1	RASSF3		RUSC1-AS1
MTCO1P12	TIMP2		GHRHR
ATP5PD	PCOLCE2		MYCBP
C1QTNF4	COL21A1		PKP4-AS1
GTF2F1	PCDHB7		TAF4
EDN1	ZFP36L1		LTF
EIF5A	SAMD11		ANKFN1
FBXW7	CNOT6		ITPKB-IT1
ROMO1	MRAS		UBIAD1
FIS1	CIITA		CFLAR-AS1
FNDC4	RBL1		PI16
ITPA	PSD2		RSRP1
MRPL11	PLCE1-AS2		VAC14-AS1
YJEFN3	TRDMT1		ATF7
FOXRED1	VWA3B		ENPP1
LINC03040	MYOM1		NFIA
YPEL4	MAP3K20		CDHR3
SELENOW	MARCHF8		RFX2
DIRAS1	PELI2		MOV10
MYG1	STON2		LINC02251
GAP43	NWD1		CXCR6
CHMP2A	TBX18		LINC03082
GABRD	STXBP4		CDRT4
SFXN1	RHOJ		EFHC1
CYP24A1	AK4		CFLAR
LINC01310	PPP2R1B		RPL21P32
TRAPPC2L	TBL1X		AGO4
SMIM10L2B	CGNL1		MARK2P8
NUCB1	COL8A2		LRRIQ1
SIRT5	KAT6A		C6orf118
SYT12	ERBIN		RNU7-11P
KLHDC9	CLEC2D		ZNF81
BMERB1	CLDN18		PPP4R1L
NDUFB2	SASH1		IKBKB
CRMA	SLC47A2		CTDSP2
PRDX5	ATP2B4		ARHGAP17
PNMA3	NHSL2		IGDCC4
CHID1	PAN3		IL15
PIN1	SLC6A12		NUP188
WNT10B	C2orf88		USP34-DT
SPAG7	DEXI		KIF27
ATP6V0E2	LINC00499		ZBTB37
RASL11B	PRLR
NCBP2AS2	PLEKHA7
EIPR1	KCNJ10
IQGAP3	HIGD1AP13
SLC30A3	DENND11
LRRC20	CUBN
PHB2	TTC23-AS1
HARS1	ZBTB5
MGST3	MITF
NDUFB10	CEMIP
RNF187	FOXD2
NDUFS3	NHSL1
ZNF436-AS1	RN7SKP179
AP2M1	BNC2
PSMC3	TLN1
SMIM10L2A	SLC38A2
CCKBR	EPC1
KIF17	WBP1L
GOLT1A	STEAP3
	ADAMTSL3

## Sheet: Leading Edges Natural Hallmark
HALLMARK_ADIPOGENESIS	HALLMARK_ALLOGRAFT_REJECTION	HALLMARK_ANDROGEN_RESPONSE	HALLMARK_ANGIOGENESIS	HALLMARK_APICAL_JUNCTION	HALLMARK_APICAL_SURFACE	HALLMARK_APOPTOSIS	HALLMARK_BILE_ACID_METABOLISM	HALLMARK_CHOLESTEROL_HOMEOSTASIS	HALLMARK_COAGULATION	HALLMARK_COMPLEMENT	HALLMARK_DNA_REPAIR	HALLMARK_E2F_TARGETS	HALLMARK_EPITHELIAL_MESENCHYMAL_TRANSITION	HALLMARK_ESTROGEN_RESPONSE_EARLY	HALLMARK_ESTROGEN_RESPONSE_LATE	HALLMARK_FATTY_ACID_METABOLISM	HALLMARK_G2M_CHECKPOINT	HALLMARK_GLYCOLYSIS	HALLMARK_HEDGEHOG_SIGNALING	HALLMARK_HEME_METABOLISM	HALLMARK_HYPOXIA	HALLMARK_IL2_STAT5_SIGNALING	HALLMARK_IL6_JAK_STAT3_SIGNALING	HALLMARK_INFLAMMATORY_RESPONSE	HALLMARK_INTERFERON_ALPHA_RESPONSE	HALLMARK_INTERFERON_GAMMA_RESPONSE	HALLMARK_KRAS_SIGNALING_DN	HALLMARK_KRAS_SIGNALING_UP	HALLMARK_MITOTIC_SPINDLE	HALLMARK_MTORC1_SIGNALING	HALLMARK_MYC_TARGETS_V1	HALLMARK_MYC_TARGETS_V2	HALLMARK_MYOGENESIS	HALLMARK_NOTCH_SIGNALING	HALLMARK_OXIDATIVE_PHOSPHORYLATION	HALLMARK_P53_PATHWAY	HALLMARK_PANCREAS_BETA_CELLS	HALLMARK_PEROXISOME	HALLMARK_PI3K_AKT_MTOR_SIGNALING	HALLMARK_PROTEIN_SECRETION	HALLMARK_REACTIVE_OXYGEN_SPECIES_PATHWAY	HALLMARK_SPERMATOGENESIS	HALLMARK_TGF_BETA_SIGNALING	HALLMARK_TNFA_SIGNALING_VIA_NFKB	HALLMARK_UNFOLDED_PROTEIN_RESPONSE	HALLMARK_UV_RESPONSE_DN	HALLMARK_UV_RESPONSE_UP	HALLMARK_WNT_BETA_CATENIN_SIGNALING	HALLMARK_XENOBIOTIC_METABOLISM
PHLDB1	ACHE	CDC14B	COL5A2	PTK2	SLC2A4	PDGFRB	ABCA2	ABCA2	HPN	PSEN1	NUDT9	SLBP	SFRP1	SEC14L2	SEMA3B	GCDH	H2AZ1	TPBG	SHH	FECH	HSPA5	IRF6	CD9	SPHK1	GMPR	GZMA	SPRR3	ANKH	WASF2	STIP1	CCT3	NOP2	MYH11	DLL1	FXN	KIF13B	HNF1A	ALB	SFN	GNAS	ABCC1	ZC2HC1C	SPTBN1	CCL4	SRPRB	NEK7	BID	AXIN2	JUP
SLC25A10	CCL2	PTPN21	VEGFA	TJP1	PKHD1	ERBB3	ABCD3	FADS2	GSN	PHEX	MPC2	H2AZ1	EFEMP2	FCMR	CCN5	HMGCL	H2BC12	HSPA5	SCG2	TNS1	SIAH2	HIPK2	IL18R1	OPRK1	DHX58	RNF213	LFNG	LIF	SPTBN1	HSPA4	CCNA2	HSPE1	FXYD1	APH1A	VDAC1	TCN2	SST	HMGCL	DUSP3	CLTA	GLRX	CLVS1	HIPK2	CCL2	HSPA5	TJP1	STIP1	DLL1	NDRG2
CD302	CD8A	CDK6	OLR1	CLDN5	ADIPOR2	PSEN1	FADS2	CD9	TIMP3	GZMA	COX17	CCNE1	MYL9	SEMA3B	ADD3	BCKDHB	RAD23B	FKBP4	THY1	KAT2B	LDHA	PTH1R	IL13RA1	CLEC5A	EPSTI1	AUTS2	CPB1	IL1B	ARAP3	HSPA5	HSP90AB1	NOP16	MYOM1	NOTCH3	MTRF1	MAPKAPK3	PAK3	SLC35B2	EIF4E	RAB22A	IPCEF1	ALOX15	CDH1	LAMB3	HSP90B1	ERBB2	SPR	NKD1	ACOX3
TST	CXCL9	KRT19	TNFRSF21	VWF	SLC22A12	ERBB2	LCK	SCD	CSRP1	CR1	TAF13	UBE2T	TIMP3	GAB2	KRT19	ACADL	NEK2	NDST3	L1CAM	FBXO7	GLRX	ANXA4	PTPN1	RGS16	PARP12	ZNFX1	GPRC5C	YRDC	NET1	SKAP2	HSPE1	RRP12	HRC	ARRB1	SLC25A4	TGFA	NEUROG3	IDH2	UBE2N	SOD1	LAMTOR5	IL13RA2	RHOA	SPHK1	DNAJA4	BCKDHB	NXF1	LEF1	CNDP2
RAB34	LIF	NDRG1	APP	ACTG2	SLC34A3	ADD1	SLC35B2	TP53INP1	APOC3	CSRP1	CCNO	GINS1	PMP22	CCN5	PLXNB1	ALAD	TTK	ABCB6	VEGFA	ADD1	IDS	GATA1	BAK1	MEP1A	MOV10	DHX58	C5	GUCY1A1	PCM1	HSP90B1	VDAC1	HSPD1	SGCA	MAML2	COX17	TRAF4	PCSK2	FADS1	MAPK8	TMED2	NDUFB4	CCNA1	RAB31	SERPINB2	BANF1	ADD3	FKBP4	PTCH1	FETUB
ACADL	IL1B	SCD		MYL9	GATA3	GSN	IDH2	LSS	S100A13	S100A13	TMED2	BUB1B	MCM7	ADD3	TST	ADIPOR2	HMGA1	LDHA	CDK5R1	GATA1	HAS1	IL1RL1	TNFRSF1B	TPBG	DDX60	CFH	PCDHB1	TSPAN13	GSN	HSPE1	NOP16	CBX3	MYL3	TCF7L2	LDHA	NDRG1	SYT13	ABCD1	RALB	RAB2A	SOD1	MAST2	CTNNB1	CD83	CHAC1	PTPN21	DNAJA1	MAML1	LCAT
ADIPOR2	HLA-DOB	FADS1		SORBS3	B4GALT1	TIMP3	PEX11G	CTNNB1	S100A1	DGKG	EIF1B	CSE1L	MATN3	KRT19	XRCC3	PTPRG	EXO1	GLRX	RTN1	ALAD	LOX	S100A1	IL12RB1	CXCL9	IFI44	EPSTI1	FGGY	MMD	ALMS1	PSMD12	SSB	TMEM97	ERBB3	DTX2	ATP6V0B	F2R	STXBP1	MLYCD	ECSIT	PAM	SCAF4	NEK2	SMURF2	IER5	EIF4E	ANXA4	SLC25A4	CTNNB1	PDLIM5
ACADS	LCP2	SGK1		CDH4	TMEM8B	DAP	FADS1	PMVK	CD9	CFH	SUPT4H1	RAN	TAGLN	THSD4	CDH1	ACADS	MNAT1	POLR3K	VLDLR	SLC30A10	PGK1	SHE	ACVRL1	LIF	MVB12A	PTPN1	GTF3C5	DCBLD2	KNTC1	ELOVL6	PSMA2	PLK1	EFS	NOTCH1	CYCS	ITGB4	CHGA	SMARCC1	YWHAB	SH3GL2	CDKN2D	TTK	ID1	LIF	DNAJB9	PMP22	E2F5	HEY2	CYP4F2
ORM1	UBE2N	PDLIM5		CERCAM	AKAP7	PRF1	ABCD1	STX5	FGG	ERAP2	CSTF3	HMGA1	GREM1	SCNN1A	IDH2	MLYCD	SLC38A1	PGK1	SLIT1	MBOAT2	CITED2	NDRG1	CSF3R	IL1B	USP18	PARP12	IRS4	GLRX	DLG1	LDHA	LDHA	IMP4	MYH1	FZD7	RHOT1	CD81		ABCB4	MAP3K7	SEC31A	PFKP	GAD1	ENG	IL1B	TARS1	DLG1	CCNE1	DKK4	PC
MYLK	THY1	HSD17B14		CDH1	ADAM10	F2R	ABCA8	CPEB2	RAPGEF3	DOCK10	POLR2C	CDCA3	LAMA2	BCL2	CD9	GLUL	UCK2	CITED2	NRCAM	TFRC	VEGFA	IL18R1	IL15RA	AQP9	UBA7	DDX60	PRODH	SPP1	OPHN1	GLRX	HDAC2	PA2G4	SORBS3	DTX1	MRPS15	RXRA		PEX2	MAPK9	ATP1A1	HMOX2	TNNI3	CDKN1C	YRDC	VEGFA	PDLIM5	CHRNA5	NOTCH4	MAOA
GPAM	SOCS5	B4GALT1		DLG1	IL2RB	LEF1	MLYCD	DHCR7	CFH	GNAI2	TARBP2	JPT1	SNTB1	SLC2A1	FGFR3	INMT	STIL	CHST4	PLG	VEZF1	DDIT3	IKZF2	PDGFC	CX3CL1	LGALS3BP	ZBP1	COPZ2	IL1RL2	ANLN	EEF1E1	H2AZ1	NOP56	GSN	CCND1	MRPL35	DCXR		VPS4B	DDIT3	TPD52	TXN	SNAP91	HDAC1	DNAJB4	CEBPG	LPAR1	DNAJB1	NOTCH1	CES1
PDCD4	WARS1	LIFR		SDC3	CD160	PDCD4	LIPE	TM7SF2	PRSS23	FYN	TAF12	HMMR	WIPF1	PRSS23	SGK1	DECR1	CUL1	GYS2	CRMP1	SELENBP1	TPI1	POU2F1	IL1R1	DCBLD2	TRAFD1	IFI44	FGFR3	ADAM8	NDC80	NFYC	CCT2	GNL3	FOXO4	PRKCA	HCCS	PRKAB1		SCGB1A1	CAB39	BNIP3	NDUFA6	STRBP	FURIN	PLEK	ASNS	FYN	KCNH2	TCF7	DCXR
CAVIN1	IL7	ZBTB10		ITGB4	GSTM3	BCL2L11	KLF1	PCYT2	FYN	CTSV	POLR2K	IPO7	MYLK	TGIF2	LSR	MAOA	JPT1	GFPT1	RASA1	SEC14L1	P4HA1	CD81	ITGA4	LCP2	TXNIP	SSPN	SGK1	CXCL10	PDLIM5	HSPD1	RSL1D1	BYSL	SCD	FZD5	ATP6V1D	CCP110		ABCB9	PLCB1	AP2M1	PRNP	VDAC3	ACVR1	CXCL10	NABP1	RXRA	ATP6V1C1	CSNK1E	ATOH8
ITIH5	CRTAM	ABHD2		GNAI2	EPHB4	BGN	RXRA	ALDOC	CTSV	CPM	RFC4	PLK1	COL6A3	SLC7A5	SCNN1A	TP53INP2	HMMR	SOD1		PC	PAM	BCL2	A2M	ATP2A2	IFI35	USP18	CAPN9	ARG1	PREX1	ATP6V1D	EIF4E	WDR74	TAGLN	NOTCH2	ATP6V1C1	BAK1		ALDH1A1	TRAF2	CTSC	PRDX2	NEFH	TGFB1	VEGFA	POP4	SCAF8	ARRB2	NCOR2	CYP27A1
LIPE	IFNGR2	AZGP1		CLDN11	GAS1	BMF	PIPOX	GUSB	PLAT	MSRB1	TAF6	RAD51C	BGN	ANXA9	BCL2	ACAA2	PLK1	VEGFA		SLC2A1	LARGE1	CAPN3	IL2RA	OSM	SAMD9L	LGALS3BP	ATP6V1B1	SNAP91	CDC42EP1	CCT6A	CCT7	PPRC1	CKMT2	PPARD	COX7B	RPS12		EPHX2	AP2M1	BET1	GCLM	RFC4	NCOR2	TNFAIP2	SPCS3	RBPMS	GRPEL1	RBPJ	SLC12A4
DECR1	MAP3K7	KLK3		LIMA1	LYPD3	CTNNB1	CYP27A1	GSTM2	PDGFB	L3MBTL4	POLR2H	CENPE	MFAP5	RAB31	PDCD4	CPT2	CENPE	HOMER1		LRP10	JMJD6	PLEC	IL17RA	PDPN	SELL	TRAFD1	SLC38A3	SATB1	CDC42EP4	DHCR24	RAD23B	MCM4	LAMA2	FBXW11	ATP5MC1	SP1		CRAT	ARPC3	DNM1L	NDUFS2	SCG5	TRIM33	OLR1	HYOU1	COL1A2	TARS1		UPB1
ETFB	TRAF2	FKBP5		NLGN3	BRCA1	PMAIP1	ABCA4	ANXA13	LAMP2	GATA3	DAD1	CTPS1	LOXL1	FOXC1	SCUBE2	HSDL2	PTTG1	PSMC4		ALDH1L1	HS3ST1	ITIH5	LTBR	PCDH7	GBP4	TXNIP	UPK3B	CCL20	SUN2	ATP2A2	HSPD1	RABEPK	MYLK		UQCRH	HBEGF		PEX5	CFL1	SCAMP1	SRXN1	CSNK2A2	WWTR1	CCL20	IMP3	ID1	CEBPG		PTGDS
VEGFB	DEGS1	BMPR1B		B4GALT1	GHRL	ROCK1	HACL1	CBS	FGA	KIF2A	GTF2A2	PTTG1	ANPEP	ALDH3B1	PRSS23	PPARA	RASAL2	MET		KLF1	TPD52	AHNAK	IL4R	VIP	PROCR	IL2RB	MYOT	PCP4	PLEKHG2	PGK1	RNPS1	TBRG4	PTP4A3		GRPEL1	H2AJ		ABCB1	ARF1	AP2S1	GSR	HTR5A	SMAD3	IFNGR2	PAIP1	COL3A1	RET		HACL1
BAZ2A	IL13	H1-0		RRAS		LMNA	ABCA6	MVK	CTSO	GZMB	BCAP31	TRIP13	FBLN2	SCARB1	SLC7A5	SLC22A5	CKS2	TPI1		TSPO2	GPI	PTCH1	CD38	CXCL10	CMPK2	IFI35	KCNMB1	G0S2	BIRC5	ATP5MC1	PTGES3	TFB2M	ITGB4		NDUFB4	CDKN2B		DHRS3	PRKCB	SCAMP3		DCC	CDK9	G0S2	SEC31A	SLC22A18	ASNS		PAPSS2
ACAA2	CXCR3	ELK4		ACTN4		DCN	SLC22A18	CHKA	CTSH	PLAT	PCNA	PA2G4	CALD1	PDLIM3	ETFB	CA4	ORC5	P4HA1		MXI1	ALDOA	WLS	TGFB1	PVR	IFI27	CASP3	PTPRJ	WDR33	BCL2L11	WARS1	PGK1	EXOSC5	COL6A3		ATP1B1	MXD4		ECI2	GSK3B	STAM		TKTL1	ID3	CD44	EIF4A2	MTA1	GLS		DDAH2
CPT2	TPD52	CCND3		TMEM8B		DPYD	ALDH1A1		HTRA1	PDGFB	RPA3	CKS2	ITGB5	FLNB	RNASEH2A	ACSS1	TOP1	PAM		BCAM	STC2	P2RX4	IFNGR1	OLR1	OAS1	TNFSF10	THNSL2	NAP1L2	SEPTIN9	SDF2L1	TXNL4A	FARSA	PC		COX5A	PLXNB2		RETSAT	CLTC	NAPA		HSPA1L		TNFAIP6	ATF4	YTHDC1	RPN1		ABCC3
RREB1	CCL22	KLK2		ADAM15		PLAT	EPHX2		GNB2	CASP10	RAE1	TUBG1	DCN	ZNF185	GPER1	PRDX6	CDC6	HMMR		MARCHF2	PPFIA4	TNFRSF1B	REG1A	CCL20	PARP14	SAMD9L	SHOX2	SNAP25	ABL1	SRD5A1	SNRPD3	NPM1	GJA5		ATP6AP1	ABAT		MVP	CALR	ARF1		NF2		RCAN1	STC2	NFIB	CLTB		ADH1C
PPM1B	IL10			CLDN7		CFLAR	RBP1		PECAM1	APOBEC3F	ERCC4	NOP56	COL1A2	PMAIP1	ANXA9	ADH1C	KPNB1	HS6ST2		SLC6A8	TGFBI	SERPINB6	SOCS1	IFNGR2	HELZ2	RAPGEF6	SCGB1A1	CROT	MAP3K11	MLLT11	RAN	PPAN	MYH3		MRPS30	TRAFD1		EHHADH	TBK1	AP3S1		CLGN		MXD1	NOP56	APBB2	OLFM1		ETFDH
SCARB1	PRKCB			FSCN1		AIFM3	DIO2		ITGA2	EHD1	POLB	PCNA	NID2	WWC1	RAB31	SUCLG2	DKC1	PPIA		LAMP2	P4HA2	MYO1E	PLA2G2A	MET	ELF1	IL15RA	CD207	SCG5	CDK5RAP2	ASNS	CCT5	DCTPP1	ITGB5		CS	XPC		ABCD2	ACTR3	CLTC		TCP11		B4GALT5	DDX10	ADORA2B	CCK		SMOX
OMD	ELANE			LDLRAP1		GUCY2D	BMP6		FURIN	LAMP2	HPRT1	RPA3	MGP	SVIL	FOXC1	ETFDH	MAD2L1	GOT2		ALDH6A1	PFKP	MYO1C	IL6ST	GNA15	IFI44L	IFNAR2	CHRNG	GABRA3	CNTRL	PSMB5	COX5A	PLK4	APOD		NDUFA8	TXNIP		SCP2	GRB2	ATP6V1H		CNIH2		SLC2A3	XBP1	TGFBR3	EIF5		CASP6
SLC19A1	ICAM1			TSPAN4		TXNIP	AMACR		KLF7	NOTCH4	NPR2	RAD50	SLC6A8	B4GALT1	ALDH3B1	ALDH1A1	RAD54L	CLDN9		MARCHF8	GAA	CD79B	LTB	CD14	IL4R	GBP4	PNMT	PLVAP	FLNB	RPN1	PCBP1	NIP7	SVIL		SDHD	DDB2		TSPO	RPS6KA3	NAPG		LDHC		JUN	SRPRA	MGLL	RFC4		ASL
ARAF	ABCE1			LAYN		CASP3	CYP7B1		TF	USP16	SNAPC5	DNMT1	FLNA	PODXL	DCXR	RDH16	STMN1	CD44		FOXJ2	SLC2A3	GLIPR2	STAT3	KCNA3	PSMB8	BANK1	ZBTB16	CCSER2	KIF5B	SERPINH1	CUL1	HK2	CASQ2		BAX	SERTAD3		PEX11A	FGF6	KRT18		PGS1		TANK	SLC30A5	EFEMP1	NPTXR		FMO3
STAT5A	AARS1			COL17A1		TNFSF10	BBOX1		ANG	CASP3	GTF2H5	MAD2L1	COL3A1	WFS1	SCARB1	CRAT	SNRPD1	GOT1		CTNS	JUN	ITGA6	IL2RG	RGS1	PSMB9	HLA-DRB1	EFHD1	RABGAP1L	ROCK1	PSMC4	PSMC4	NOLC1	HBEGF		VDAC3	ANKRA2		ELOVL5	ACACA	ZW10		ARL4A		ICAM1	DKC1	CAV1	ALDOA		G6PC1
UCK1	EREG			CLDN14		RHOB	NPC1		RGN	CTSO	DGUOK	STMN1	FMOD	SLC22A5	PDLIM3	ACADM	E2F4	ALDOA		ERMAP	ADM	IL2RB		TACR1	IL15	CMKLR1	EDN2	TSPAN1	MID1IP1	DDIT3	CBX3	PHB1	SSPN		GOT2	ZBTB16		CADM1	THEM4	ARCN1		PIAS2		PANX1	ERO1A	SYNJ2	POLR2H		ALDH2
LEP	STAB1			INPPL1		CASP6	TFCP2L1		A2M	CTSH	RNMT	PAN2	DPYSL3	FARP1	FLNB	ECI1	NUP50	STC2		GYPA	ERO1A	CASP3		TNFAIP6	HERC6	ITGB7	SNN	EPB41L3	SHROOM1	TPI1	KARS1		MYO1C		COX7A2L	RPL18		HSD17B4	PIN1	RPS6KA3		DBF4		SIK1	CALR	SYNE1	AP2S1		GSTM4
SSPN	IL16			MAPK11		BIK	HSD17B6		MMP2	DOCK4	SAC3D1	RANBP1	RHOB	GFRA1	ASCL1	BMPR1B	PAFAH1B1	PPFIA4		PIGQ	HK1	TNFSF10		CCL22	NMI	VAMP5	PAX3	CIDEA	FARP1	P4HA1	PSMD8		SLC6A8		NDUFAB1	SLC7A11		PABPC1	PRKAA2	OCRL		DPEP3		FOSL1	PDIA6	PLPP3	DLG4		MTHFD1
LIFR	MRPL3			CRAT		TGFBR3	CYP8B1		LRP1	ADRA2B	AAAS	EIF2S1	FSTL1	NADSYN1	WFS1	HSD17B10	ATF5	PKM		ENDOD1	CHST2	CDKN1C		IL10	RSAD2	OAS3	IL5	ERO1A	ACTN4	TMEM97	PPIA		ABLIM1		POR	CDKN2A		RXRG	HRAS	SNX2		CLPB		FOS	YWHAZ	SDC2	HSPA13		NPC1
PFKL	ACVR2A			PECAM1		FASLG	PEX16		CRIP2	GMFB	PRIM1	TUBB	ELN	MINDY1	SLC22A5	D2HGDH	KPNA2	TGFBI		SMOX	TKTL1	PRKCH		MXD1	B2M	CMPK2	BMPR1B	EPHB2	LLGL1	PPIA	VDAC3		DAPK2		MRPS12	NOTCH1		SULT2B1	UBE2D3	PPT1		CHRM4		AREG	EIF2S1	DLC1	ICAM1		VNN1
ENPP2	ITK			PARVA		H1-0	NEDD4		THBD	GNB2	RBX1	MCM4	CDH2	PGR	FARP1	CPOX	SAP30	P4HA2		GYPC	VLDLR	SELL		HAS2	RNF31	IFI27	AKR1B10	LCP1	MYO1E	TOMM40	GOT2		SORBS1		GPI	PROCR		HSD17B11	ACTR2	GLA		PCSK1N		EIF1	HSPA9	MAGI2	GGH		IL1R1
SORBS1	MAP4K1			ITGA2		NEDD9	RETSAT		APOA1	ZEB1	GTF2B	ZW10	HTRA1	PAPSS2	IGSF1	GSTZ1	EGF	CHPF2		SLC7A11	FOS	MUC1		ADM	PARP9	RIGI	KCNE2	SCN1B	FLNA	PLK1	PSMA7		PLXNB2		ISCA1	INHBB		ALDH9A1	ARHGDIA	STX7		ACRBP		PTGER4	IARS1	TGFBR2	NUP58		ACO2
SLC5A6	CD47			COL9A1		RHOT2	SULT1B1		PROS1	CP	ARL6IP1	CENPM	FOXC2	RHOBTB3	PGR	VNN1	CCNF	PFKP		AHSP	EXT1	RHOB		ICAM1	BST2	NLRC5	FGF22	HSD11B1	FSCN1	GMPS	EIF1AX		COL3A1		ATP6V1G1	RRP8		FIS1	CAMK4			GSG1		MSC	EDC4	PRKCA	ATP6V1F		COMT
SLC66A3	GBP2			ITGB1		GPX3	APOA1		GNG12	RHOG	POLR2D	PRPS1	LOXL2	CLDN7	PAPSS2	MGLL	EFNA5	HAX1		RANBP10	ENO2	GBP4		CHST2	IRF7	XAF1	TFCP2L1	EREG	PXN	ABCF2	CTPS1		CHRNG		NDUFA4	CCND3			NGF			YBX2		NFIL3	DDIT4	PIAS3	RASGRP1		CBR1
ELMOD3	UBE2D1			AKT2		FEZ1	PAOX		SERPING1	DOCK9	DCTN4	KPNA2	CAPG	MYOF	MYOF	ECI2	CENPF	ERO1A		SLC11A2	PIM1	ITGAE		RASGRP1	IFITM3	PARP14	ALOX12B	MAP4K1	FGD4	GOT1	NDUFAB1		AGL		CASP7	CDKN2AIP			CXCR4			CAMK4		BCL2A1	CNOT4	ZMIZ1	FOS		SLC6A12
SLC27A1	TNF			DSC3		CAV1	PXMP2			CBLB	CETN2	TBRG4	TGFBR3	ABLIM1	ABHD2	ACO2	CDC25A	CHST2		ACP5	NFIL3	CAPG		SCN1B	TRIM14	HELZ2		PLEK2	RAPGEF6	CTSC	RFC4		SOD3		ATP5PF	GM2A			MAPK10			PHKG2		TNF	ATP6V0D1	SMAD3	MMP14		FBLN1
DHCR7	TAP2			TRAF1		BTG2	NUDT12			ANG	POLR3C	ASF1A	P3H1	ABAT	AFF1	CBR1	KIF11	TKTL1		BMP2K	SAP30	AMACR		EREG	SP110	IRF4			CLIP2	GPI	PSMD14		DENND2B		ATP6V1E1	BTG2			PPP1CA					RELB	LSM1	NOTCH2	C4BPB		FAH
EPHX2	BCAT1			GRB7		MMP2	GC				NT5C3A	POP7	ITGA2	ABHD2	NHERF1	DLST	FBXO5	VLDLR		NFE2L1	DDIT4	SWAP70		STAB1	IRF2	RIPK1			MAPRE1	ALDOA	PA2G4		CTF1		NDUFA9	TM7SF3			PRKAR2A					ATP2B1	FKBP14	SCHIP1	ENO2		APOE
CRAT	CD8B			MMP2		CD38	SLC27A5				NUDT21	CIT	EDIL3	AFF1	ITPK1	XIST	DBF4	STMN1		RHD	PLAC8	PTGER2		MMP14	RTP4	PTGS2			CNTROB	PSMD14	IFRD1		LDB3		NDUFB2	CLCA2			MAPK1					PLK2	NOP14	SFMBT1	PRKACA		XDH
CCNG2				NFASC		RETSAT	HSD3B1				NME1	MSH2	ITGB1	NHERF1	DHCR7		HSPA8	PLOD1		SLC6A9	LDHC	FURIN		ACVR2A	NUB1	MARCHF1			CCDC88A	IFRD1	TCP1		MB		SLC25A12	BTG1			FGF17					NAMPT	EXOC2	SRI	TGFBRAP1		ANGPTL3
ALDH2				CDSN		IFNGR1	AGXT				STX3	RAD1	VIM	MUC1	DLG5		XPO1	TXN		ABCG2		ABCB1		PTGER4	SAMD9	LATS2			CD2AP	SHMT2	NOP56		DMD		ATP6V1H	TGFB1			MAP2K3					IRF1	MTHFD2	TFPI	ALAS1		SLC6A6
CAVIN2				CLDN18		CCND1	ABCD2				POLR2E	CDC25A	TGM2	TSKU	FKBP5		SRSF10	EXT1		CPOX		DHRS3		EIF2AK2	IFIT3	BTG1			CEP131	TUBG1	PPM1G		CRAT		NDUFB5	RETSAT			STAT2					SERPINE1	EXOSC5	GJA1	CDC5L		TMBIM6
ACADM				CNN2		RARA	SCP2				RAD52	TIMELESS	TPM2	ENDOD1	EMP2		UBE2S	ENO2		H1-0		TGM2		FFAR2	LPAR6	IFI44L			DOCK4	XBP1	PCNA		BIN1		ATP6V1F	RHBDF2								TNC	EXOSC1		CDO1		RETSAT
LAMA4				JAM3		MCL1	ABCA1				USP11	UBR7	GPC1	ITPK1	RABEP1		RBM14	GMPPA		KHNYN		TRAF1		ATP2B1	TMEM140	IL4R			RFC1	POLR3G	CCT4		MRAS		COX7A2	LDHB								KYNU	ATF3		IRF1		GCLC
CYP4B1				CD34		WEE1	PEX11A				ZNF707	DONSON	SGCD	DHCR7	RPS6KA2		TMPO	MED24		HBD		CCND3		LAMP3	IFIT2	CD38			BIN1	ARPC5L	RUVBL2		NOTCH1		FDX1	PIDD1								NFKBIE	SDAD1		NPTX2		PROS1
CDKN2C				MDK		LUM					ERCC1	XPO1	FBLN1	MLPH	SLC1A4		CTCF	EXT2		SLC4A1		IRF4		CYBB	PSME1	PSMB8			MYO9B	PITPNB	KPNB1		DTNA		ISCU	SOCS1								EGR1	NPM1		PPT1		ABCD2
MGLL				DHX16		TSPO					MRPL40	BRMS1L	MMP2	FKBP5			MARCKS	GNPDA1		CCND3		SYNGR2		NAMPT	TRIM5	MVP			ARHGAP4	PNO1	AP3S1		PPP1R3C		ATP5MC3	TPD52L1								IER2	KHSRP		TUBA4A		BCAR1
PTCD3				ARHGEF6		BRCA1					VPS37D	UBE2S	DST	RPS6KA2			KIF23	B3GAT3		ALAS2		IKZF4		IRF1		SELP			NEDD9	SLC2A3	GNL3		ITGB1		PDHA1	ZFP36L1								GADD45B	NHP2		EIF2S3		REG1A
QDPR				TAOK2		CTH					TAF1C	MTHFD2	SDC4	SLC1A4				PRPS1		PICALM		FAH		NPFFR2		JAK2			RHOT2	GSK3B	PRPS2		AKT2		NDUFC1	H1-2								IL1A	TSPYL2		POLG2		AOX1
AK2				MYH9		IGF2R					RFC5	TMPO	LRP1	TMEM164				SAP30		BTG2		IL2RA		SERPINE1		TNFAIP3			CDC42EP2	ERO1A	SNRPG		TPM2		MGST3	NUPR1									IFIT1		DDX21		CCL25
GPX3				MAP3K20								CTCF	TPM1	TMPRSS3				DDIT4		BACH1		TNFRSF8				PSMB9			SMC1A	CALR	ABCE1		GPX3		NDUFA3	GADD45A									DNAJC3		PRKCD		ELOVL5
ACO2				ITGA10								EED	FERMT2	MYBL1				LDHC		RCL1		IL4R				IL15			CEP57	TBK1	MAD2L1		APLNR		TOMM70	RALGDS											IGFBP2		HRG
AIFM1				NECTIN1									TGFB1	AKAP1				MDH1		EZH1		UMPS				HERC6			KIF2C	ACTR3	SNRPD1		NAV2		TIMM17A	PITPNC1											ATF3		PPARD
FAH				NECTIN2									FGF2	DHRS3				MDH2		ARHGEF12		SELP				SERPING1			EZR	VLDLR	RANBP1		SGCD		ATP5MF	STOM											MAPK8IP2		CYP2J2
PGM1				WNK4									ABI3BP	TGM2						KLF3		IFNGR1				NMI			NUSAP1	HPRT1	SRPK1		SYNGR2		VDAC2	TOB1											TACR3		HES6
APOE				COL16A1									COL4A1	EEIG1						RBM38		ETFBKMT				PDE4B			DST	PSPH	EIF2S1		PYGM		NDUFC2	RPL36
CD151				CDH11									TNFAIP3	INHBB						GCLC		MAPKAPK2				KLRK1			ARHGAP29	DHFR	MRPL9		LPIN1		ATP5PD
RETSAT													GAS1	KDM4B								DRC1				FGL2			CEP192	PSME3	HPRT1		TGFB1		SLC25A3
RMDN3													THBS2	NAV2								TNFRSF18				SOCS1			KIF4A	HSPA9	TOMM70		KIFC3		HSPA9
IFNGR1													IL15	PPIF								TWSG1				SRI			RICTOR	MCM4	SNRPD2		MYL1		SUCLG1
AGPAT3													LUM	ELF1								CYFIP1				VCAM1			ARHGEF12	CORO1A	SLC25A3		FGF2		ALAS1
MTARC2													COL16A1	DLC1								FGL2				RSAD2			ARHGAP10	RAB1A	SSBP1				NDUFA6
DRAM2													NOTCH2	FRK								IGF2R				NFKBIA			TAOK2	NFIL3	ACP1				PRDX3
ECHS1													CDH11	NCOR2								ST3GAL4				NOD1			MYH9	PSMA4	MCM4				IDH3B
COL4A1													NTM	MED13L								SOCS1				STAT3			SSH2	HMBS	IARS1				COX6C
GPD2													PCOLCE	HR								SPRY4				SAMHD1			BCAR1	DDIT4	PSMA4				ATP5F1E
PIM3													GADD45A	JAK2												HLA-A			BUB1	CCNF	PRDX3				PDP1
SCP2													CADM1	CCND1												B2M			NOTCH2	ACSL3	KPNA2				UQCR10
ABCA1													ITGAV	SLC7A2												RNF31			TUBD1	BCAT1	HDDC2				PDHX
TALDO1													GJA1	BAG1												BST2			SMC3	EPRS1	PSMD3				MRPS22
NDUFB7													VCAM1													IRF7			INCENP	CDC25A	PSMB2				MDH1
ADCY6													ACTA2													IFITM3			PALLD	GAPDH	EPRS1				NDUFB6
GADD45A													NNMT													TRIM14			KIF1B	NAMPT	PSMB3				MDH2
																										CD40			ABR	ACACA	SRSF7				COX7C
																													KIF3B	FKBP2	SF3B3				OPA1
																													CSNK1D	PPA1	EIF4G2				ATP5MG
																													TSC1	LGMN	XPO1				TOMM22
																													LATS1	TUBA4A	C1QBP				ATP5F1B
																													RABGAP1	GLA	RPL6				NDUFS1
																													TUBGCP5	MTHFD2	DDX21				ATP5F1C
																													ARHGEF2	GSR	SNRPA				NDUFS2
																													NUMA1	CFP	PSMC6				SUCLA2
																													PCGF5	PPP1R15A	VBP1				COX6B1
																													AURKA	RDH11	PABPC4				NDUFS8
																													AKAP13	PSMC6	UBA2				MRPL15
																														NUFIP1	UBE2E1
																														UBE2D3	NPM1
																														ACTR2	ORC2
																														BHLHE40	YWHAQ
																														STARD4	SNRPA1
																														STC1	NHP2
																															NME1
																															EIF3J
																															EIF2S2
																															SNRPB2
																															RPL14
																															HNRNPA2B1
																															NOLC1
																															CANX
																															PHB1
																															HNRNPC

## Sheet: Leading Edges Surgical Hallmark
HALLMARK_ADIPOGENESIS	HALLMARK_ALLOGRAFT_REJECTION	HALLMARK_ANDROGEN_RESPONSE	HALLMARK_ANGIOGENESIS	HALLMARK_APICAL_JUNCTION	HALLMARK_APICAL_SURFACE	HALLMARK_APOPTOSIS	HALLMARK_BILE_ACID_METABOLISM	HALLMARK_CHOLESTEROL_HOMEOSTASIS	HALLMARK_COAGULATION	HALLMARK_COMPLEMENT	HALLMARK_DNA_REPAIR	HALLMARK_E2F_TARGETS	HALLMARK_EPITHELIAL_MESENCHYMAL_TRANSITION	HALLMARK_ESTROGEN_RESPONSE_EARLY	HALLMARK_ESTROGEN_RESPONSE_LATE	HALLMARK_FATTY_ACID_METABOLISM	HALLMARK_G2M_CHECKPOINT	HALLMARK_GLYCOLYSIS	HALLMARK_HEDGEHOG_SIGNALING	HALLMARK_HEME_METABOLISM	HALLMARK_HYPOXIA	HALLMARK_IL2_STAT5_SIGNALING	HALLMARK_IL6_JAK_STAT3_SIGNALING	HALLMARK_INFLAMMATORY_RESPONSE	HALLMARK_INTERFERON_ALPHA_RESPONSE	HALLMARK_INTERFERON_GAMMA_RESPONSE	HALLMARK_KRAS_SIGNALING_DN	HALLMARK_KRAS_SIGNALING_UP	HALLMARK_MITOTIC_SPINDLE	HALLMARK_MTORC1_SIGNALING	HALLMARK_MYC_TARGETS_V1	HALLMARK_MYC_TARGETS_V2	HALLMARK_MYOGENESIS	HALLMARK_NOTCH_SIGNALING	HALLMARK_OXIDATIVE_PHOSPHORYLATION	HALLMARK_P53_PATHWAY	HALLMARK_PANCREAS_BETA_CELLS	HALLMARK_PEROXISOME	HALLMARK_PI3K_AKT_MTOR_SIGNALING	HALLMARK_PROTEIN_SECRETION	HALLMARK_REACTIVE_OXYGEN_SPECIES_PATHWAY	HALLMARK_SPERMATOGENESIS	HALLMARK_TGF_BETA_SIGNALING	HALLMARK_TNFA_SIGNALING_VIA_NFKB	HALLMARK_UNFOLDED_PROTEIN_RESPONSE	HALLMARK_UV_RESPONSE_DN	HALLMARK_UV_RESPONSE_UP	HALLMARK_WNT_BETA_CATENIN_SIGNALING	HALLMARK_XENOBIOTIC_METABOLISM
SPARCL1	STAT1	RPS6KA3	JAG1	NF1	B4GALT1	NEDD9	SCP2	JAG1	CFI	PLSCR1	ERCC5	NBN	TGM2	NRIP1	NRIP1	NBN	SMAD3	RPE	NF1	TSPO2	PGM2	NFKBIZ	STAT1	CXCL9	UBE2L6	STAT1	ARHGDIG	SPARCL1	NF1	M6PR	EIF4G2	MRTO4	TNNC2	PRKCA	ATP5F1D	AK1	NEUROG3	ALDH9A1	RPS6KA3	GALC	OXSR1	NPHP1	SMAD3	KLF4	MTREX	NRP1	AGO2	JAG1	ETS2
SORBS1	IFNAR2	B2M	NRP1	ADAM9	EPHB4	IRF1	RETSAT	CTNNB1	MASP2	ADAM9	NELFB	BRMS1L	TNFRSF11B	NAV2	IGSF1	ACADM	CUL4A	PGM2	NRP1	RNF19A	PRKCA	SPRED2	CXCL9	IFITM1	LAP3	IFNAR2	CALML5	KLF4	ABI1	ADD3	EIF2S1	PES1	VIPR1	HEYL	ATP5ME	TNFSF9	CHGA	PRDX1	STAT2	SCRN1	PRNP	DPEP3	CTNNB1	RNF19B	EIF2S1	ADD3	FOS	NUMB	ESR1
CHUK	CXCL9	MAF	CCND2	TNFRSF11B	SRPX	CTNNB1	PHYH	LPL	ADAM9	IRF1	POLR1H	NUP153	SPARC	PGR	PGR	METAP1	CUL3	HS2ST1	DPYSL2	CLIC2	FOS	PLSCR1	CXCL11	CCRL2	IFITM1	BANK1	GAMT	ST6GAL1	NEDD9	PSME3	FAM120A	GRWD1	BIN1	NOTCH2	UQCR11	ERCC5	INSM1	ELOVL5	MAP3K7	SNX2	FES	AGFG1	BMPR2	ETS2	PAIP1	SMAD3	IRF1	CTNNB1	MAN1A1
ACADM	HLA-DOA	XRCC5	ITGAV	ARHGEF6	AFAP1L2	TAP1	NEDD4	ERRFI1	SPARC	PIK3CA	SAC3D1	EIF2S1	ECM2	ADD3	ADD3	ALDH9A1	CUL5	ALDH9A1	RASA1	MOCOS	PLAC8	NRP1	IRF1	CXCL11	CCRL2	SAMD9L	NGB	NRP1	ARFGEF1	ACTR2	HNRNPA3	PPAN	HDAC5	FBXW11	PMPCA	DCXR	SCGN	SCP2	ITPR2	ARFGEF1	PRDX6	RPL39L	ACVR1	CCRL2	SRPRA	PRKCA	TAP1	CCND2	ALDH9A1
IDH3A	ABI1	NCOA4	VCAN	VCAM1	GSTM3	TGFB2	CROT	GSTM2	A2M	DOCK4	GUK1	HNRNPD	MATN3	TGM2	FOS	SDHD	NUP98	KIF2A	NRCAM	NCOA4	CP	CYFIP1	CXCL10	ABI1	PLSCR1	UBE2L6	SLC12A3	CXCL10	DOCK4	USO1	HNRNPD	EXOSC5	SLC6A8	WNT5A	ECH1	BAIAP2	VDR	RETSAT	PTEN	USO1	CAT	RAD17	MAP3K7	JAG1	HSPA9	DYRK1A	NR4A1	AXIN2	TGFB2
LAMA4	HLA-DQA1	ELOVL5	STC1	ITGA10	APP	CD69	NUDT12	ALCAM	MMP8	PHEX	UPF3B	NOLC1	GJA1	FOS	JAK1	ELOVL5	HNRNPD	DLD	OPHN1	ENDOD1	SLC2A3	TGM2	STAT2	CYBB	PARP14	GCH1	NRIP2	ABCB1	ARF6	FGL2	CSTF2	TBRG4	GPX3	MAML2	TIMM50	PHLDA3	HNF1A	TTR	GNA14	RPS6KA3	SCAF4	STAM2	LTBP2	CXCL11	NOLC1	GJA1	ABCB1	NOTCH4	ADH5
SCP2	TAP1	PIAS1	LPL	CNTN1	SULF2	MCL1	PEX1	ANXA5	FN1	CASP10	ZWINT	IPO7	VCAM1	SLC39A6	ELOVL5	PTPRG	MARCKS	COPB2	AMOT	DCUN1D1	GPC4	NCOA3	A2M	IRF1	CXCL11	CXCL9	KCNN1	CCND2	ARHGAP29	PRDX1	HNRNPA2B1	PUS1	CAMK2B	FZD7	POR	RPL18		HSD17B4	CDK2	SEC22B	GCLC	TCP11	UBE2D3	SMAD3	SKIC3	LTBP1	HSPA13	LEF1	ELOVL5
RETSAT	CCL4	ITGAV	KCNJ8	CAP1	IL2RG	CCND2	TTR	SC5D	C3	MMP8	VPS28	NUP205	ITGAV	GJA1	PTPN6	PDHB	NOLC1	VCAN	NRP2	USP15	ETS1	CXCL10	ITGA4	CXCL10	IRF1	LAP3	CCDC106	PRKG2	ARHGEF12	ELOVL5	NOLC1	RRP12	TNNT2	WNT2	NDUFS8	NUPR1		CNBP	ACTR3	COPB2	LSP1	TOPBP1	APC	BIRC2	EDC4	NFKB1	PPT1	PTCH1	RETSAT
TANK	FGR	ABCC4	CXCL6	RASA1	ADAM10	RETSAT	CYP7B1	STARD4	CFB	CP	POLR2J	STAG1	FN1	ELOVL5	SLC22A5	RETSAT	CDC7	GPC4	LDB1	SDCBP	STC1	BMPR2	LEPR	SELE	IFIH1	PNP	OXT	GPNMB	RASA1	HSPA9	PRDX3	TCOF1	SH2B1	TCF7L2	NQO2	PIDD1		MSH2	PIKFYVE	ARFGEF2	TXNRD1	PACRG	TGFBR1	FOS	XPOT	DLC1	CDK2	HEY2	MTHFD1
DLD	B2M	UBE2J1	APP	VCAN	NCOA6	PPT1	PNPLA8	CLU	CFH	FN1	VPS37D	CBX5	TNC	DLC1	RABEP1	SERINC1	DR1	STC1	MYH9	ARHGEF12	DTNA	ABCB1	STAM2	NFKB1	CXCL10	PLSCR1	MACROH2A2	TRIB2	PCGF5	SLC2A3	CDK2	NOP16	PDLIM7	CUL1	SURF1	MXD4		CAT	CDK4	TMED10	MGST1	HSPA1L	SLC20A1	IRF1	EIF4A1	RND3	DNAJA1	MYC	PAPSS2
PHYH	CD74	LMAN1	OLR1	PTEN	IL2RB	CDK2	AMACR	HMGCS1	RGN	KIF2A	POLR2E	RAN	VCAN	ENDOD1	PAPSS2	BCKDHB	NOTCH2	GLCE	PML	RANBP10	XPNPEP1	CTLA4	IFNGR1	CD69	TAP1	PARP14	CALCB	PLVAP	MARCKS	WARS1	XPOT	DUSP2	CACNA1H	CCND1	TIMM13	H1-2		ALDH1A1	TBK1	PPT1	NDUFB4	GFI1	WWTR1	NFAT5	IARS1	BCKDHB	CXCL2	CUL1	CROT
LPCAT3	MAP3K7	CENPN	FSTL1	PBX2	SLC2A4	DNAJA1	HSD17B4	CYP51A1	LRP1	USP15	SURF1	CDK4	CDH2	ABAT	UNC13B	DLD	STAG1	PAM	PTCH1	KDM7A	PAM	FGL2	FAS	PDE4B	MX1	CXCL11	UGT2B17	CROT	TUBGCP3	NAMPT	UBE2E1	SLC29A2	PTGIS	NOTCH3	COX4I1	BAK1		PABPC1	CAB39	SNAP23		CDK1	PPM1A	IFIH1	HSPA5	DDAH1	ALAS1	GNAI1	CES1
SLC66A3	TGFB2	TNFAIP8	THBD	VCL		IFNGR1	LCK	ANTXR2	PLEK	C3	POLR2D	RBBP7	NOTCH2	SLC22A5	CPE	SLC22A5	TENT4A	PGAM1	HEY2	C3	HSPA5	CCND2	CBL	PTAFR	RSAD2	IL18BP	ATP6V1B1	ETS1	VCL	ACTR3	EIF4A1	MPHOSPH10	DAPK2	NOTCH1	GPI	H2AC25		EHHADH	ADCY2	TMED2		GSTM3	ID2	CXCL10	IFIT1	SCHIP1	ICAM1	NCSTN	ALAS1
C3	GALNT1	IQGAP2	PTK2	ADAMTS5		PRF1	PFKM	S100A11	PLAT	SH2B3	NME3	RFC3	CDH11	PAPSS2	AFF1	XIST	PRMT5	HSPA5		TAL1	BCL2	ITGAV	MAP3K8	NAMPT	SAMD9	HLA-DRB1	KLHDC8A	IGF2	CKAP5	STC1	CCT5	NOP2	MYL6B	FZD5	COX5B	SDC1		ACSL5	MAPK10	LMAN1		ARL4A	SPTBN1	TAP1	DNAJA4	PTEN	LYN	NOTCH1	CFB
PRDX3	CCND2	SAT1	TIMP1	CDH11		FAS	PEX12	ATXN2	MMP10	CTSS	POLE4	RAD21	SNTB1	SLC1A1	BCL2	SUCLA2	CDK4	B4GALT1		ERMAP	BNIP3L	SPRY4	IRF9	PTGER4	B2M	NCOA3	MTHFR	USP12	NOTCH2	NUP205	IARS1	SUPV3L1	OCEL1		NDUFB7	KRT17		LONP2	UBE2D3	ARFGAP3		SIRT1	RHOA	NR4A1	EXOC2	NOTCH2	HLA-F	HEY1	FAS
MTCH2	CD3E	GUCY1A1	COL5A2	PTPRC		RNASEL	BBOX1	IDI1	GNG12	DUSP5	POLD4	MSH2	SGCD	AFF1	DLG5	HADH	RAD23B	ECD		BACH1	MAP3K1	GBP4	IL6ST	ATP2C1	STAT2	IRF1	SPHK2	CTSS	SOS1	SERPINH1	RAN	PLK1	DMPK		MRPL34	TCHH		ACSL4	RALB	PAM		CLPB	KLF10	CCL4	DNAJB9	TGFBR2	PRKCD	MAML1	ACO2
IFNGR1	PTPN6	B4GALT1		SGCE		CASP7	CAT	NIBAN1	CTSO	XPNPEP1	BCAP31	SYNCRIP	SERPINH1	BCL2	ABHD2	ACO2	HSPA8	ISG20		BNIP3L	ISG20	SLC2A3	PTPN11	LCP2	CD74	IFIH1	COQ8A	ADGRL4	OPHN1	CANX	CDK4		FST		ETFB	CD82		IDE	ATF1	COPB1		ZC3H14	TJP1	RIGI	EDEM1	TENT4A	E2F5		SLC12A4
MCCC1	WARS1	TSC22D1		ICAM1		DPYD	ALDH1A1	CD9	SERPINB2	CFB	VPS37B	CDK1	FAS	THSD4	ISG20	HSD17B4	CBX1	CITED2		KLF3	CITED2	HUWE1	CCR1	APLNR	CMPK2	CXCL10	GP1BA	CFB	STK38L	TBK1	RAD23B		MYH4		COX17	CDKN2A		ESR2	LCK	STX12		CFTR	ID3	NFKB1	XBP1	ATP2C1	IL6ST		ENTPD5
UBQLN1	ETS1	ELK4		CD274		CASP4	ACSL5	GNAI1	C1QA	CFH	NME4	PRPS1	LRP1	B4GALT1	SLC26A2	ACADL	SFPQ	PKP2		NNT	TES	IFNGR1	CSF3R	ICAM1	ADAR	HLA-DQA1	CKM	PRDM1	STAU1	HSPA5	CCT4		CD36		NDUFB1	CTSD		CADM1	PLA2G12A	BET1		SHE	SMURF2	CD69	DNAJC3	MIOS	BCL2L11		LPIN2
HADH	HLA-DRA	ABHD2		HADH		EMP1	PEX7	PNRC1	CLU	LCP2	POLR2H	TRA2B	WNT5A	ABHD2	SLC24A3	AADAT	NSD2	CHST4		PICALM	BHLHE40	ITGA6	IL15RA	LYN	PARP9	TAP1	ADRA2C	CFH	FBXO5	RAB1A	CANX		CKM		ATP6V1F	PROCR		PEX11A	CDK1	IGF2R		IDE	THBS1	MCL1	CNOT4	AGGF1	PTPRD		DHRS7
ACO2	CTSS	SLC26A2		DHX16		PLAT	SLC23A1	GLDC	DUSP6	GZMA	IMPDH2	CDKN1B	SAT1	LRIG1	IL6ST	OSTC	FBXO5	FUT8		SLC7A11	ERRFI1	TWSG1	IFNAR1	GABBR1	GBP4	MX1	GTF3C5	CPE	APC	UBE2D3	SF3A1		COL1A1		COX6A1	COQ8A		ABCD3	PTPN11	RAB14		ADCYAP1		PDE4B	ATF6	EFEMP1	NTRK3		IRF8
LPL	IFNGR1	PTPN21		MSN		SAT1	LONP2		F8	PLA2G4A	RFC2	PPP1R8	PPIB	SLC26A2	JAK2	HCCS	RAD21	CDK1		SLC30A10	SRPX	AHNAK	IL18R1	NMI	EPSTI1	RSAD2	KRT1	EMP1	DOCK2	ETF1	PHB1		COL15A1		NDUFA3	RAB40C		GNPAT	CDKN1B	CTSC		SPATA6		TANK	HYOU1	PHF3	CHRNA5		ARG1
DLAT	PRF1	APPBP2		PARVA		HGF	NR3C2		OLR1	CD46	POLL	GSPT1	NID2	BHLHE40	HSPB8	HADHB	NUP50	B4GALT4		LPIN2	FOSL2	SLC39A8	MYD88	CCL5	TDRD7	FGL2	SNCB	CBL	CDK1	CTSC	STARD7		FKBP1B		MRPS12	BLCAP		SLC25A19	CLTC	RAB5A		BRAF		TNC	TARS1	SYNE1	TARS1		PTGES3
ATL2	FAS	DNAJB9		B4GALT1		BNIP3L	ABCA1		PROS1	CASP7	COX17	ING3	PRRX1	SLC24A3	SORD	PRDX6	SYNCRIP	PRPS1		BMP2K	CDKN1B	AMACR	IL1R2	SCARF1	WARS1	B2M	SYNPO	PLAT	BCL2L11	ITGB2	CNBP		FXYD1		ACADVL	FDXR		IDI1	EGFR	MON2		PGS1		MARCKS	FKBP14	PTPRM	RPN1		GART
PPP1R15B	PTPRC	MYL12A		NRAP		CASP1	PEX11A		ITGB3	LRP1	ERCC1	RPA3	CXCL6	IL6ST	XBP1	BMPR1B	CDK1	PPP2CB		TMEM9B	RORA	EMP1	CXCL1	LCK	DDX60	STAT2	P2RX6	SPRY2	RASA2	UFM1	VBP1		PICK1		NDUFC2	NHLH2		ABCD2	NCK1	VPS45		TSN		SLC2A3	SEC31A	PLPP3	PDLIM3		ACP1
ACADL	LY86	BMPR1B		AKT3		IGF2R	NPC1		LTA4H	CASP4	LIG1	ILF3	TPM1	ABLIM1	AGR2	PSME1	SRSF10	PGK1		FBXO9	TNFAIP3	BCL2	IL2RG	CXCL6	SP110	CD74	THNSL2	GUCY1A1	CD2AP	SLC7A11	ETF1		SOD3		MRPS15	CCND3		ATXN1	MYD88	CLTC		SLC12A2		CCNL1	CEBPG	CITED2	DDX21		CAT
ACLY	LCP2	SORD		MPZL1		ETF1	HSD17B6		DCT	PLEK	TARBP2	EED	TGFBR3	JAK2	PDLIM3	APEX1	TRA2B	NT5E		GAPVD1	MYH9	MAP3K8	TNFRSF1A	ITGB8	TRIM14	CMPK2	MYO15A	MAP3K1	ARHGEF7	TES	EIF4H		CFD		GPX4	DDIT3		SLC23A2	IL2RG	VAMP4		DMC1		DUSP4	SLC30A5	PTPN21	CEBPG		ATP2A2
MTARC2	GZMA	ACSL3		RSU1		ISG20	ABCD3		SERPINA1	PLAT	POLR1C	BARD1	ADAM12	PMAIP1	AMFR	ALDH1A1	CDKN1B	EGFR		RNF123	PGK1	IGF2R	ITGB3	CSF3	HERC6	RIGI	MAGIX	ITGB2	CEP192	ACLY	HNRNPR		SPDEF		ECHS1	IP6K2		VPS4B	TNFRSF1A	CAV2		ZC2HC1C		NAMPT	CKS1B	BHLHE40	TACR3		PROS1
DHRS7	ICAM1	NKX3-1		AMIGO2		BCL2L11	CYP39A1		C1S	HSPA5	EDF1	SMC3	CALU	HSPB8	SERPINA1	RAP1GDS1	PRPF4B	SDC2		SLC30A1	NDST1	PRNP	PIK3R5	CMKLR1	IFI44L	VCAM1	IGFBP2	MMP10	MYH9	PSMC2	UBA2		TCAP		ATP5MF	PPP1R15A		IDH1	CALR	CLCN3		CLVS1		PTGER4	CALR	AKT3	AMD1		PTS
DNAJB9	CD4	RAB4A		CD86		TGFBR3	GNPAT		F3	LYN	POLR3GL	POLD3	DPYSL3	P2RY2	NMU	EHHADH	H2AZ2	ME2		MOSPD1	EGFR	LRIG1	IL13RA1	EIF2AK2	CASP1	RNF213	PKP1	GNG11	ARAP3	BHLHE40	ABCE1		SPEG		ATP6V0C	SFN		SLC27A2	SMAD2	EGFR		GRM8		CXCL2	LSM1	IGFBP5	HNRNPU		TNFRSF1A
RETN	LYN	HMGCS1		MYH9		CDKN1B	IDI1		CPQ	DOCK9	GTF3C5	RACGAP1	TNFAIP3	XBP1	CXCL12	ACSL5	BCL3	PHKA2		RIOK3	SDC2	BHLHE40	STAT3	SLC4A4	NMI	NFKB1	HSD11B2	PRRX1	LRPPRC	IGFBP5	SYNCRIP		IGFBP3		NDUFS7	VDR		CTPS1	DAPP1	TMX1		MLF1		DUSP5	PSAT1	RASA2	MAOA		MARCHF6
RIOK3	CCL5	ELL2		NLGN3		VDAC2	ABCD2		LAMP2	CASP1	GPX4	RPA2	FERMT2	KCNK15	MYOF	HMGCS1	GSPT1	P4HA2		CLCN3	GAPDH	IRF8	OSMR	CALCRL	OAS1	CD69	KCNQ2	IRF8	CDC27	PSMC6	PSMC6		BAG1		NDUFA1	CLCA2			PPP2R1B	RAB22A		CCNB2		TNFAIP8	DCTN1	TGFBR3	FKBP4		GCLC
HSPB8	ITGB2	CDC14B		EGFR		PMAIP1	ATXN1		SERPING1	ZEB1	MPG	WEE1	LAMA1	ELOVL2	ID2	PTS	G3BP1	UGP2		CAT	P4HA2	SYT11	IL4R	ACVR2A	IRF9	ZNFX1	P2RY4	DOCK2	NCK1	PSMD14	TRA2B		KIFC3		SLC25A11	DDB2			TIAM1	ARCN1		CAMK4		ICAM1	CNOT6	CDKN1B	HTR7		SLC35D1
CMPK1	LCK	VAPA		NECTIN3		CD2	SULT1B1		PECAM1	CCL5	POLR2I	CKS1B	NT5E	ELF1	FKBP4	CA4	CDC27	AK3		FECH	PGM1	ALCAM	IL17RA	CSF3R	IFI44	ADAR	CD40LG	ARG1	PAFAH1B1	EDEM1	YWHAQ		MYL4		NDUFB8	TRIB3			GSK3B	SEC31A		DDX25		PLEK	BAG3	PIAS3	BTG2		CNDP2
G3BP2	ABCE1	KRT19		CTNNA1		APP	SLC23A2		WDR1	CTSC	NT5C	UBR7	LAMA2	SVIL	CYP4F11	ACSL4	ILF3	GCLC		CDC27	UGP2	RORA	CD9	P2RY2	ISG20	OAS3	HNF1A	IL33	MAPRE1	SORD	PSMD14		ATP2A1		NDUFA9	OSGIN1			NGF	YIPF6		SCG3		SAT1	SERP1	GCNT1	SLC6A12		CYP2C18
CAT	IRF8	MERTK		EPB41L2		SC5D	IDH1		ITGA2	LCK	POLA2	NUDT21	IL32	PDLIM3	KRT19	HSDL2	PAFAH1B1	ME1		MINPP1	F3	CD86	CD14	IL15RA	IFIT3	SLAMF7	RGS11	DNMBP	PLEKHG2	SC5D	PTGES3		MAPRE3		NDUFA7	H2AJ			CAB39L	ABCA1				NR4A3	NFYA	ACVR2A	CDO1		TMEM176B
ARL4A	GBP2	ZBTB10		ITGB1		SLC20A1	ABCA8		C1R	PRKCD	DDB2	GINS3	FGF2	AMFR	CAV1	HIBCH	PML	FKBP4		P4HA2	WSB1	PRKCH	IL12RB1	IFNAR1	TRIM21	PDE4B	EDN1	HDAC9	SMC3	ACSL3	TCP1		TNNC1		NDUFS6	PMM1			SLA	SSPN				MAP3K8	GEMIN4	APBB2	NPTX2		NPC1
UBC	DYRK3	PLPP1		ITGB4		TNFSF10	ABCA4		TIMP3	LIPA	CETN2	CTCF	LAMC1	CXCL12	TIAM1	SUCLG2	BARD1	DCN		KAT2B	TPST2	ARL4A	CD38	ATP2A2	IFIT2	PTPN6	CDH16	CMKLR1	TLK1	XBP1	NCBP2		FOXO4		RHOT2	EI24			VAV3	DOP1A				B4GALT1	EIF4G1	SCAF8	RAB27A		MAOA
PPM1B	JAK2	PGM3		LIMA1		DNAJC3	SLC27A2		FBN1	CTSO	TAF10	RPA1	ITGA5	PEX11A	TFF3	ME1	RACGAP1	IL13RA1		HEBP1	PYGM	CTSZ	CD44	TLR3	GBP2	GBP4	MYH7	RETN	RACGAP1	PGK1	ACP1		COX7A1		SUCLG1				HSP90B1	STAM				TSC22D1	EXOSC10	SDC2	BTG3		ID2
ARAF	TAP2	IDI1		PECAM1		CLU			VWF	IRF2	NELFE	PCNA	CXCL1	MYOF	LAMC2	CD1D	RPA2	SDHC		CAST	PFKFB3	XBP1	LTBR	SLC1A2	HELZ2	EPSTI1	PNMT	TNFAIP3	RAPGEF5	ATP2A2	U2AF1		FABP3		ATP6V0B				RIT1	ADAM10				RCAN1	SHC1	LAMC1	ONECUT1		PINK1
IMMT	HLA-E	CDK6		MAP3K20		CASP8			THBD	JAK2	CCNO	PMS2	ITGB3	FKBP4	ATP2B4	MAOA	SMC2	HDLBP		GCLC	DCN	NT5E	IL6	HRH1	IRF2	TDRD7	ABCG4	PIGR	EPB41L2	HSPD1	PCBP1		MYL7		COX6C				CAMK4	LAMP2				CCL5	SSR1	GRK5	TMBIM6		CYP4F2
PGM1	CD2	CCND1		PALS1		LEF1			CD9	RNF4	SUPT5H	DIAPH3	ITGB1	KRT19	KRT13	SDHA	CKS1B	MERTK		BTRC	KDM3A	IL18R1	CSF1	IL18R1	BATF2	P2RY14	KRT15	CDADC1	PALLD	STARD4	GSPT1		TNNT3		ATP5PD					AP1G1				PLPP3	HERPUD1	ITGB3	NUP58		CYP2J2
ABCA1	HDAC9	SLC38A2		ITGA2		WEE1			CAPN2	CBLB	SNAPC4	RFC1	ANPEP	CANT1	MOCS2	AUH	AMD1	AK4		RBM5	CAV1	SH3BGRL2		STAB1	EIF2AK2	WARS1	TG	F2RL1	MID1	GAPDH	APEX1		SIRT2		COX6B1					RAB9A				PANX1	WFS1	SFMBT1	HYAL2		BPHL
SSPN	SRGN	ANKH		SYK		CREBBP			ANXA1	SERPINB2	MRPL40	MYC	MFAP5	WWC1	PRLR	SDHC	HIF1A	COG2		LAMP2	HDLBP	TNFSF10		TNFSF10	PSME1	NAMPT	UPK3B	LCP1	SASS6	HSPA4	G3BP1		MYH7		ATP5PO					STX7				BHLHE40	EIF4A3	F3	RHOB		MCCC2
HIBCH	CD80	LIFR		PPP2R2C		TIMP2				FDX1	ARL6IP1	MCM3	FSTL1	TMEM164	PERP		CCNA2	TFF3		ELL2	NCAN	IL1R2		OLR1	LPAR6	DDX60	NTF3	IKZF1	CLIP1	IMMT	PGK1		CHRNB1		MRPL11					VAMP3				FOSL2	HSP90B1	CDK13	CREG1		SLC6A12
STOM	BCL3	STK39		EXOC4		PLCB2				S100A12	GTF2H3	DCK	CD59	TIAM1	CD9		KPNB1	EXT1		EIF2AK1	AK4	RHOH		ITGA5	TMEM140	SP110	GPRC5C	F13A1	CDK5RAP2	RPN1	HSPD1		GADD45B		CYB5A					SGMS1				CXCL6		KIT	PPP1R2		CDO1
ITIH5	CD86	PDLIM5		FBN1		DCN				TNFAIP3	DGUOK	MRE11	SERPINE2	TFF3	BTG3		HNRNPU	ADORA2B		ACKR1	CSRP2	SWAP70		RNF144B	ELF1	HLA-B	CPA2	GALNT3	RABGAP1	HMGCS1	PABPC1		ENO3		CPT1A					KIF1B				IFIT2		BDNF			DDT
ME1	ITGAL	INPP4B		LAMC2		CAV1				PPP2CB	GTF2F1	XPO1	MATN2	KLF10	CCND1		LIG3	TPST1		SLC11A2	DUSP1	SHE		ITGB3	IFI35	CFB	CAMK1D	TRIB1	RANBP9	PGM1	GLO1		ACTN3		SUPV3L1					COG2				IL6ST		SIPA1L1			TPST1
CD302	GCNT1	ZMIZ1		CLDN18		PSEN1				ANXA5	ERCC2		FUCA1	DEPTOR	DYNLT3		RBL1	HS6ST2		ABCG2	EXT1	PHLDA1		ABCA1	PSMB9	CFH	CCR8	DUSP6	ECT2	CYP51A1	SERBP1		MYH2											SERPINB2		CAV1			FMO3
PFKFB3	ACVR2A			VWF		TIMP3				C1QC	GTF2H5		CADM1	KRT13	FARP1		MAP3K20	PYGL		MARCHF8	LXN	PTCH1		TACR3	CASP8	FAS	LYPD3	STRN	SPTBN1	LTA4H	DDX21													CD80		PLCB4			ABCD2
ADCY6	CCR1			CADM2		BTG2				AKAP10	ITPA		CXCL12	MYC			CTCF	P4HA1		TENT5C	ADORA2B	ITIH5		C3AR1	C1S	LCP2	YPEL1	IL2RG	LATS1	CALR	CCNA2													TNFAIP3		DUSP1			TMBIM6
APLP2	TLR3			SHC1		BTG3				C1QA	AAAS		BDNF	SH3BP5			SLC38A1	DSC2		MKRN1	KIF5A	CDC42SE2		F3	UBA7	GZMA	EDN2	BTBD3	NIN	GCLC	KPNB1													BCL3		ATP2B4			EPHA2
SDHC	EGFR			GNAI1		CCND1				PRDM4	SEC61A1		PCOLCE2	SLC19A2			DMD	ALDH7A1		GLRX5	P4HA1	LRRC8C		HIF1A	ISG15	ICAM1	SLC30A3	ETV5	ALS2	PSAT1	HNRNPU													F2RL1		MYC			KYNU
GPHN	NCK1			ALOX15B		ANXA1				NOTCH4			ID2	MLPH			WRN	CD44		FBXO34	GBE1	HOPX		FFAR2	TENT5A	CD274	TFCP2L1	ETV1	KIF1B	ME1	PWP1													IL15RA		NR1D2			FAH
ITSN1	STAB1			TJP1		IFITM3				CLU			DCN	CCND1			SLC12A2	GFPT1		TCEA1	ACKR3	LCLAT1		PIK3R5	BST2	PLA2G4A	INSL5	C3AR1	ITSN1	UCHL5	RPS10													TRIB1		ADORA2B
CAVIN2	FCGR2B			ACTC1		CD14				FCN1			ITGA2	DYNLT3			H2BC12	IDH1		ISCA1	PNRC1	IL10		BST2		TRIM14	TGM1	FUCA1	MYO1E	DAPP1	PSMD7													OLR1		ADGRL2
AGPAT3	IL2RG			IKBKG		BCL2L2				DUSP6			COPA	FARP1			MYC	LDHA		BTG2	KLHL24	PTGER2		IL10		CASP7	IL12B	TMEM176B	ALMS1	RPA1	PCNA													CXCL1		TJP1
RREB1	MTIF2			PCDH1		PLPPR4				F8			TIMP3	MPPED2			MCM3	MET		SEC14L1	SCARB1	MYO1E		TLR1		CASP4	DLK2	ID2	CDC42	AK4	NCBP1													KLF2		ATXN1
NDUFA5	CCR2			LAMA3		RHOB				OLR1			COL8A2	PODXL			CUL1	GPC3		ALDH6A1	PHKG1	IL4R		SLC11A2		IFIT1	ABCB11	FLT4	TIAM1	SERP1	SRSF7													ABCA1		PDGFRB
RNF11	HIF1A			WASL		PDGFRB				CXCL1			FBN1	OLFML3			XPO1			VEZF1	LDHA	TIAM1		PTGER2		HERC6	EFHD1	LY96	RFC1	TCEA1	MYC													PHLDA1		SLC7A1
DDT	CD1D			ICAM2		PTK2				PSMB9			ABI3BP	TMPRSS3			HMGN2			YPEL5	IL6	WLS		KCNA3		IFI44L	SPTBN2	SLPI	GEMIN4	TXNRD1	HNRNPA1													F3		ATRN
PTCD3	IL10			PTK2		ANKH				ITGAM			LAMC2	UGCG			CCND1			SYNJ1	GPC3	CCR4		KIF1B		CASP1	RYR2	PTCD2	PCNT	GSK3B	CUL1													EIF1		TFPI
SLC19A1	TLR1			CLDN7		CD38				ZFPM2			ACTA2	CLDN7			KPNA2			NFE2L1		PLPP1		NDP		NMI	ZBTB16	PECAM1	DYNC1H1	BTG2	ILF2													NFE2L2		MET
ENPP2	GZMB			NRTN						LTA4H			CAPG	WFS1			FOXN3			KHNYN		IL2RB		CD40		CCL5	PDE6B	ANXA10	RAB3GAP1	GGA2	SRPK1													FOSL1		SRI
FAH	CD40			FLNC						SERPINA1			RHOB	SCARB1			SLC7A1			GATA1		PHTF2		OSMR		IRF9	CHST2	FCER1G	NCK2	IDI1	RRM1													ID2		PDLIM5
OMD	IL4R									C1S			LAMA3	CD44			MEIS2			UCP2		MYC		IL4R		IFI44	PAX3	ITGA2	FARP1	CACYBP	XPO1													PFKFB3		INPP4B
GBE1	CD3D									F3			PDGFRB	RHOBTB3			CCNB2			SPTB		IKZF2		PSEN1		ISG20	BRDT	NIN	WASL	NIBAN1														DRAM1		ZMIZ1
BCL6	EIF4G3									CD59			FLNA	SLC37A1			EGF			CA1		CAPG		IL2RB		IFIT3	MYOT	AVL9	FLNA	SSR1														EGR2		FYN
BCL2L13	HLA-DMB									CPQ			FBLN2				TFDP1			MARK3		UMPS		BTG2		TRIM21	PRKN	SPON1	TRIO	CD9														KLF9
SCARB1	IL9									ME1			CD44				SMC1A			SMOX		IRF4		TNFSF15		IRF8	KLK7	CCSER2	CCNB2	SLA														ZBTB10
UCP2	CD47									LAMP2			EDIL3				NUMA1			MFHAS1		SELP		MYC		IFIT2	NOS1	PTBP2	CEP57	MTHFD2L														KLF10
IDH1	IL2RB									L3MBTL4			PDLIM4				MAD2L1			BPGM		IL10RA		PTGIR		HELZ2	SLC6A3	KIF5C	CTTN	PITPNB														DUSP1
AIFM1	CD28									TIMP2			IL6							ATG4A		FAH		ADORA2B		NLRC5	RIBC2	ADGRA2	CLASP1	P4HA1														BTG2
SLC1A5	MRPL3									VCPIP1			DST							HTRA2		IFITM3		AXL		IRF2	NR6A1	MMD	SMC1A	GBE1														MYC
LIFR	UBE2D1									PIK3R5			TIMP1							SELENBP1		P4HA1		MARCO		BATF2	FGF16	NGF	NUMA1	SYTL2														SERPINB8
MDH2	SOCS5									SERPING1			THBS1							LMO2		TLR7		PDPN		JAK2	TAS2R4	RELN	CDC42EP4	HSP90B1														DNAJB4
NKIRAS1	CAPG									GZMB			GEM									PLAGL1		IL10RA		LATS2	COPZ2	CAB39L	DST	CCT6A														BTG3
GHITM	IL12A									GMFB			CXCL8									RHOB		CD14		OAS2	CPEB3	IL10RA	SHROOM2	RIT1														CCND1
SDHB	HCLS1									FCER1G			COL5A2									DENND5A		CD48		APOL6	CAPN9	LAPTM5	PDLIM5	IDH1														KYNU
	CD96									C1R												GATA1		SLC7A1		CMKLR1	CCNA1	GPRC5B	ARHGAP27	LDHA														RHOB
	IRF4																					CD48		FPR1		EIF2AK2	CLDN16	VWA5A	ARHGDIA	SLC1A5														ACKR3
	LY75																					CD44		RGS1		TNFAIP3		WDR33	LLGL1															BCL6
	IL12RB1																					SLC1A5		MXD1		PELI1		ANKH																FUT4
	CCL13																					MXD1		MET		CD86		PLEK2																PNRC1
	EIF3A																					CSF1		SRI		PSME1		PTGS2																B4GALT5
	FLNA																					ENPP1		IL6		ARL4A		TFPI																DENND5A
	TLR6																					KLF6		TIMP1		IL15RA		SCG3																CD44
	DARS1																					EEF1AKMT1		CSF1		TNFSF10		LAT2																PTGS2
	IL6																							GPC3		MYD88		SERPINA3																MXD1
	TIMP1																							KLF6		PML		BPGM																IL6
	CSF1																							ROS1		MARCHF1		HKDC1																CSF1
	PSMB10																							SLC7A2		IFI35		SOX9																PDLIM5
	GLMN																							SLC28A2		PSMB9		TMEM176A																KLF6
																								FZD5		MX2		PRELID3B																GEM
																								CXCL8		XAF1		DCBLD2																FOSB
																								CXCR6		CASP8		PPBP																EGR1
																								RAF1		KLRK1
																								IL18RAP		SSPN
																								GPR132		C1S
																								SELENOS		ISG15
																								DCBLD2		XCL1
																										HIF1A
																										IRF5
																										BST2
																										EIF4E3
																										SPPL2A
																										CIITA
																										SERPING1
																										STAT3
																										C1R
																										CD40
																										IL4R
																										GPR18
